# Supplementary material for: Moxifloxacinium chloride monohydrate
Source: Acta Crystallogr Sect E Struct Rep Online. 2011 Sep 30;67(Pt 10):o2773–4. doi: 10.1107/S160053681103707X (PMC3201314; doi:10.1107/S160053681103707X)
Supplement: Supplementary file 1 [file e-67-o2773-sup1.cif]

##############################################################################
#                                                                            #
# This CIF contains the data in a paper accepted for publication in          #
# Acta Crystallographica Section E. It conforms to the requirements of       #
# Notes for Authors for Acta Crystallographica Section E, and has been       #
# peer reviewed under the auspices of the IUCr Commission on Journals.       #
#                                                                            #
# Full details of the Crystallographic Information File format               #
# are given in the paper "The Crystallographic Information File (CIF):       #
# a New Standard Archive File for Crystallography" by S. R. Hall, F. H.      #
# Allen and I. D. Brown [Acta Cryst. (1991), A47, 655-685].                  #
#                                                                            #
# The current version of the core CIF dictionary is obtainable from          #
# ftp://ftp.iucr.org/pub/cif_core.dic.                                       #
#                                                                            #
# Software is freely available for graphical display of the structure(s)     #
# in this CIF. For information consult the CIF software page                 #
# http://www.iucr.org/resources/cif/software.                                #
#                                                                            #
# This file may be used for bona fide research purposes within the           #
# scientific community so long as proper attribution is given to the journal # 
# article from which it was obtained.                                        #
#                                                                            #
##############################################################################
data_global
_audit_creation_method     SHELXL-97
_journal_date_recd_electronic     2011-09-05
_journal_date_accepted     2011-09-13
_journal_name_full     'Acta Crystallographica, Section E'
_journal_year     2011
_journal_volume     67
_journal_issue     10
_journal_page_first     o2773
_journal_page_last     o2774
_journal_paper_category     QO
_journal_coeditor_code     XU5322
_publ_contact_author_name     'Xiu-Rong Hu'
_publ_contact_author_address
;
Center of Analysis and Measurement
Zhejiang University
Hangzhou 310028
People's Republic of China
;
_publ_contact_author_email     huxiurong@yahoo.com.cn
_publ_contact_author_fax     '86-571-88273690'
_publ_contact_author_phone     '86-571-88273491'
_publ_section_title
;
Moxifloxacinium chloride monohydrate
;
loop_
    _publ_author_name
    _publ_author_address
    'Jing-Jing Qian'
;
College of Pharmaceutical Science
Zhejiang Chinese Medical University
Hangzhou, Zhejiang 310053
People's Republic of China
;
    'Jian-Ming Gu'
;
Center of Analysis and Measurement
Zhejiang University
Hangzhou, Zhejiang 310028
People's Republic of China
;
    'Jin Shen'
;
College of Pharmaceutical Science
Zhejiang Chinese Medical University
Hangzhou, Zhejiang 310053
People's Republic of China
;
    'Xiu-Rong Hu'
;
Chemistry Department
Zhejiang University
Hangzhou, Zhejiang 310028
People's Republic of China
;
    'Su-Xiang Wu'
;
College of Pharmaceutical Science
Zhejiang Chinese Medical University
Hangzhou, Zhejiang 310053
People's Republic of China
;
data_I
_chemical_name_systematic
;
7-[(1<i>S</i>,6<i>S</i>)-8-aza-2-azoniabicyclo[4.3.0]non-8-yl]-1-cyclopropyl-6-
fluoro-8-methoxy-4-oxo-1,4-dihydroquinoline-3-carboxylic acid chloride
monohydrate
;
_chemical_name_common     ?
_chemical_formula_moiety     'C21 H25 F N3 O4 +, Cl -, H2 O'
_chemical_formula_sum     'C21 H27 Cl F N3 O5'
_chemical_formula_iupac     'C21 H25 F N3 O4 +, Cl -, H2 O'
_chemical_formula_weight     455.91
_chemical_melting_point     ?
_symmetry_cell_setting     triclinic
_symmetry_space_group_name_H-M     'P 1'
_symmetry_space_group_name_Hall     'P 1'
loop_
    _symmetry_equiv_pos_as_xyz
    'x, y, z'
_cell_length_a     6.7280(3)
_cell_length_b     10.6406(5)
_cell_length_c     15.3127(7)
_cell_angle_alpha     91.7293(14)
_cell_angle_beta     91.1313(13)
_cell_angle_gamma     100.8823(13)
_cell_volume     1075.67(9)
_cell_formula_units_Z     2
_cell_measurement_reflns_used     8287
_cell_measurement_theta_min     3.1
_cell_measurement_theta_max     27.4
_cell_measurement_temperature     296.0(10)
_exptl_crystal_description     'platelet'
_exptl_crystal_colour     'yellow'
_exptl_crystal_size_max     0.49
_exptl_crystal_size_mid     0.37
_exptl_crystal_size_min     0.22
_exptl_crystal_density_diffrn     1.408
_exptl_crystal_density_meas     ?
_exptl_crystal_density_method     'not measured'
_exptl_crystal_F_000     480
_exptl_absorpt_coefficient_mu     0.225
_exptl_absorpt_correction_type     multi-scan
_exptl_absorpt_process_details     '(ABSCOR; Higashi, 1995)'
_exptl_absorpt_correction_T_min     0.8978
_exptl_absorpt_correction_T_max     0.9522
_exptl_special_details     ?
_diffrn_ambient_temperature     296.0(10)
_diffrn_radiation_type     MoK\a
_diffrn_radiation_wavelength     0.71073
_diffrn_radiation_source     'rolling anode'
_diffrn_radiation_monochromator     graphite
_diffrn_measurement_device_type     'Rigaku R-AXIS RAPID/ZJUG'
_diffrn_measurement_method     \w
_diffrn_detector_area_resol_mean     10.00
_diffrn_reflns_number     10677
_diffrn_reflns_av_R_equivalents     0.0237
_diffrn_reflns_av_sigmaI/netI     0.0380
_diffrn_reflns_theta_min     3.08
_diffrn_reflns_theta_max     27.45
_diffrn_reflns_theta_full     27.45
_diffrn_measured_fraction_theta_max     0.989
_diffrn_measured_fraction_theta_full     0.989
_diffrn_reflns_limit_h_min     -8
_diffrn_reflns_limit_h_max     7
_diffrn_reflns_limit_k_min     -13
_diffrn_reflns_limit_k_max     13
_diffrn_reflns_limit_l_min     -19
_diffrn_reflns_limit_l_max     19
_diffrn_standards_number     ?
_diffrn_standards_interval_count     ?
_diffrn_standards_interval_time     ?
_diffrn_standards_decay_%     ?
_refine_special_details
;
Refinement of <i>F</i>^2^ against ALL reflections. The weighted <i>R</i>-factor
<i>wR</i> and goodness of fit <i>S</i> are based on <i>F</i>^2^, conventional
<i>R</i>-factors <i>R</i> are based on <i>F</i>, with <i>F</i> set to zero for
negative <i>F</i>^2^. The threshold expression of <i>F</i>^2^ >
\s(<i>F</i>^2^) is used only for calculating <i>R</i>-factors(gt) <i>etc</i>.
and is not relevant to the choice of reflections for refinement.
<i>R</i>-factors based on <i>F</i>^2^ are statistically about twice as large
as those based on <i>F</i>, and <i>R</i>- factors based on ALL data will be
even larger.
;
_reflns_number_total     8038
_reflns_number_gt     5933
_reflns_threshold_expression     I>2sigma(I)
_refine_ls_structure_factor_coef     Fsqd
_refine_ls_matrix_type     full
_refine_ls_R_factor_all     0.0678
_refine_ls_R_factor_gt     0.0390
_refine_ls_wR_factor_gt     0.0895
_refine_ls_wR_factor_ref     0.1177
_refine_ls_goodness_of_fit_ref     1.096
_refine_ls_restrained_S_all     1.095
_refine_ls_number_reflns     8038
_refine_ls_number_parameters     563
_refine_ls_number_restraints     3
_refine_ls_hydrogen_treatment     constr
_refine_ls_weighting_scheme     calc
_refine_ls_weighting_details
         'calc w=1/[\s^2^(Fo^2^)+(0.0483P)^2^+0.3081P] where P=(Fo^2^+2Fc^2^)/3'
_atom_sites_solution_hydrogens     geom
_atom_sites_solution_primary     direct
_atom_sites_solution_secondary     difmap
_refine_ls_shift/su_max     0.002
_refine_ls_shift/su_mean     0.000
_refine_diff_density_max     0.246
_refine_diff_density_min     -0.287
_refine_ls_extinction_method     none
_refine_ls_extinction_coef     ?
_refine_ls_abs_structure_details     'Flack (1983), 3107 Friedel pairs'
_refine_ls_abs_structure_Flack     0.00(6)
loop_
    _atom_type_symbol
    _atom_type_description
    _atom_type_scat_dispersion_real
    _atom_type_scat_dispersion_imag
    _atom_type_scat_source
    'C' 'C' 0.0033 0.0016
                         'International Tables Vol C Tables 4.2.6.8 and 6.1.1.4'
    'H' 'H' 0.0000 0.0000
                         'International Tables Vol C Tables 4.2.6.8 and 6.1.1.4'
    'N' 'N' 0.0061 0.0033
                         'International Tables Vol C Tables 4.2.6.8 and 6.1.1.4'
    'O' 'O' 0.0106 0.0060
                         'International Tables Vol C Tables 4.2.6.8 and 6.1.1.4'
    'F' 'F' 0.0171 0.0103
                         'International Tables Vol C Tables 4.2.6.8 and 6.1.1.4'
    'Cl' 'Cl' 0.1484 0.1585
                         'International Tables Vol C Tables 4.2.6.8 and 6.1.1.4'
_computing_data_collection     'PROCESS-AUTO (Rigaku, 2006)'
_computing_cell_refinement     'PROCESS-AUTO (Rigaku, 2006)'
_computing_data_reduction     'CrystalStructure (Rigaku, 2007)'
_computing_structure_solution     'SHELXS97 (Sheldrick, 2008)'
_computing_structure_refinement     'SHELXL97 (Sheldrick, 2008)'
_computing_molecular_graphics     'ORTEP-3 for windows (Farrugia, 1997)'
_computing_publication_material     'WinGX (Farrugia, 1999)'
loop_
    _atom_site_type_symbol
    _atom_site_label
    _atom_site_fract_x
    _atom_site_fract_y
    _atom_site_fract_z
    _atom_site_U_iso_or_equiv
    _atom_site_adp_type
    _atom_site_calc_flag
    _atom_site_refinement_flags
    _atom_site_occupancy
    _atom_site_symmetry_multiplicity
    _atom_site_disorder_assembly
    _atom_site_disorder_group
    Cl Cl1A 0.08670(14) 0.50137(8) 0.99176(7) 0.0548(2) Uani d . 1 1 . .
    Cl Cl1B 0.10870(14) 0.02176(8) -0.03926(7) 0.0567(3) Uani d . 1 1 . .
    N N1A 0.3204(5) 0.7860(3) 0.94810(19) 0.0441(7) Uani d . 1 1 . .
    H H12A 0.2306 0.8388 0.9455 0.053 Uiso calc R 1 1 . .
    H H13A 0.2528 0.7055 0.9375 0.053 Uiso calc R 1 1 . .
    N N1B 0.3516(4) 0.2937(2) 0.01252(17) 0.0400(6) Uani d . 1 1 . .
    H H12B 0.2868 0.3602 0.0099 0.048 Uiso calc R 1 1 . .
    H H13B 0.2680 0.2245 -0.0112 0.048 Uiso calc R 1 1 . .
    N N2A 0.3990(4) 0.6616(2) 0.76809(17) 0.0372(6) Uani d . 1 1 . .
    N N2B 0.5973(4) 0.3338(2) 0.22997(17) 0.0374(6) Uani d . 1 1 . .
    N N3A 0.2638(5) 0.2658(2) 0.58859(19) 0.0416(7) Uani d . 1 1 . .
    N N3B 0.7482(4) 0.7350(2) 0.40000(17) 0.0385(6) Uani d . 1 1 . .
    O O1A 0.2857(4) 0.3959(2) 0.75552(14) 0.0415(6) Uani d . 1 1 . .
    O O1B 0.7298(4) 0.59852(19) 0.23736(14) 0.0383(5) Uani d . 1 1 . .
    O O2A 0.1857(4) 0.4667(2) 0.37071(15) 0.0489(6) Uani d . 1 1 . .
    O O2B 0.8173(4) 0.5445(2) 0.62383(14) 0.0515(7) Uani d . 1 1 . .
    O O3A 0.0877(5) 0.2578(3) 0.28571(17) 0.0638(8) Uani d . 1 1 . .
    H H3A 0.1155 0.3342 0.2996 0.096 Uiso calc R 1 1 . .
    O O3B 0.9164(5) 0.7573(3) 0.70351(17) 0.0669(8) Uani d . 1 1 . .
    H H3B 0.8928 0.6803 0.6913 0.100 Uiso calc R 1 1 . .
    O O4A 0.0747(5) 0.0744(3) 0.3508(2) 0.0770(9) Uani d . 1 1 . .
    O O4B 0.9382(6) 0.9377(3) 0.6324(2) 0.0767(9) Uani d . 1 1 . .
    O O5A 0.0249(13) -0.0589(4) 0.1733(3) 0.204(4) Uani d . 1 1 . .
    H H51A 0.0738 -0.0201 0.2181 0.306 Uiso d R 1 1 . .
    H H52A 0.0571 -0.0067 0.1354 0.306 Uiso d R 1 1 . .
    O O5B 0.8200(6) 1.0469(3) 0.7955(2) 0.0864(10) Uani d . 1 1 . .
    H H51B 0.8621 1.0037 0.7573 0.130 Uiso d R 1 1 . .
    H H52B 0.8963 1.0577 0.8386 0.130 Uiso d R 1 1 . .
    F F1A 0.3699(4) 0.79303(17) 0.61130(13) 0.0542(6) Uani d . 1 1 . .
    F F1B 0.6310(4) 0.20723(17) 0.38902(13) 0.0536(6) Uani d . 1 1 . .
    C C1A 0.6328(5) 0.7360(3) 0.8836(2) 0.0393(7) Uani d . 1 1 . .
    H H1A 0.7466 0.7748 0.8482 0.047 Uiso calc R 1 1 . .
    C C1B 0.5301(5) 0.1742(3) 0.1187(2) 0.0359(7) Uani d . 1 1 . .
    H H1B 0.4562 0.0868 0.1061 0.043 Uiso calc R 1 1 . .
    C C2A 0.7169(6) 0.7224(3) 0.9757(2) 0.0483(9) Uani d . 1 1 . .
    H H21A 0.7871 0.6507 0.9753 0.058 Uiso calc R 1 1 . .
    H H22A 0.8149 0.7991 0.9920 0.058 Uiso calc R 1 1 . .
    C C2B 0.7169(6) 0.2031(3) 0.0622(2) 0.0460(8) Uani d . 1 1 . .
    H H21B 0.8035 0.2817 0.0839 0.055 Uiso calc R 1 1 . .
    H H22B 0.7927 0.1344 0.0666 0.055 Uiso calc R 1 1 . .
    C C3A 0.5553(7) 0.7016(4) 1.0439(3) 0.0532(9) Uani d . 1 1 . .
    H H31A 0.4770 0.6154 1.0366 0.064 Uiso calc R 1 1 . .
    H H32A 0.6193 0.7101 1.1017 0.064 Uiso calc R 1 1 . .
    C C3B 0.6593(6) 0.2168(4) -0.0324(2) 0.0501(9) Uani d . 1 1 . .
    H H31B 0.5806 0.1362 -0.0554 0.060 Uiso calc R 1 1 . .
    H H32B 0.7810 0.2368 -0.0662 0.060 Uiso calc R 1 1 . .
    C C4A 0.4157(7) 0.7962(4) 1.0371(2) 0.0519(9) Uani d . 1 1 . .
    H H41A 0.3116 0.7788 1.0804 0.062 Uiso calc R 1 1 . .
    H H42A 0.4915 0.8823 1.0485 0.062 Uiso calc R 1 1 . .
    C C4B 0.5366(6) 0.3217(4) -0.0419(2) 0.0473(9) Uani d . 1 1 . .
    H H41B 0.6183 0.4035 -0.0231 0.057 Uiso calc R 1 1 . .
    H H42B 0.4969 0.3268 -0.1027 0.057 Uiso calc R 1 1 . .
    C C5A 0.4756(5) 0.8203(3) 0.8792(2) 0.0398(8) Uani d . 1 1 . .
    H H5A 0.5414 0.9104 0.8872 0.048 Uiso calc R 1 1 . .
    C C5B 0.3902(5) 0.2698(3) 0.1065(2) 0.0356(7) Uani d . 1 1 . .
    H H5B 0.2603 0.2356 0.1328 0.043 Uiso calc R 1 1 . .
    C C6A 0.3868(7) 0.7958(3) 0.7874(2) 0.0500(9) Uani d . 1 1 . .
    H H61A 0.2475 0.8080 0.7849 0.060 Uiso calc R 1 1 . .
    H H62A 0.4650 0.8521 0.7467 0.060 Uiso calc R 1 1 . .
    C C6B 0.4919(5) 0.3884(3) 0.1599(2) 0.0371(7) Uani d . 1 1 . .
    H H61B 0.5864 0.4452 0.1252 0.045 Uiso calc R 1 1 . .
    H H62B 0.3927 0.4348 0.1833 0.045 Uiso calc R 1 1 . .
    C C7A 0.5250(5) 0.6133(3) 0.8348(2) 0.0354(7) Uani d . 1 1 . .
    H H7A1 0.6215 0.5681 0.8078 0.042 Uiso calc R 1 1 . .
    H H7A2 0.4419 0.5566 0.8738 0.042 Uiso calc R 1 1 . .
    C C7B 0.5792(6) 0.1942(3) 0.2154(2) 0.0402(8) Uani d . 1 1 . .
    H H7B1 0.4716 0.1474 0.2496 0.048 Uiso calc R 1 1 . .
    H H7B2 0.7051 0.1673 0.2304 0.048 Uiso calc R 1 1 . .
    C C8A 0.3480(5) 0.5983(3) 0.6879(2) 0.0336(7) Uani d . 1 1 . .
    C C8B 0.6511(5) 0.3980(3) 0.3089(2) 0.0321(7) Uani d . 1 1 . .
    C C9A 0.3091(5) 0.4642(3) 0.6802(2) 0.0340(7) Uani d . 1 1 . .
    C C9B 0.7005(5) 0.5329(3) 0.31349(19) 0.0321(7) Uani d . 1 1 . .
    C C10A 0.2781(5) 0.3988(3) 0.5982(2) 0.0359(7) Uani d . 1 1 . .
    C C10B 0.7331(5) 0.6013(3) 0.3943(2) 0.0330(7) Uani d . 1 1 . .
    C C11A 0.2025(6) 0.2064(3) 0.5112(2) 0.0458(8) Uani d . 1 1 . .
    H H11A 0.1843 0.1175 0.5078 0.055 Uiso calc R 1 1 . .
    C C11B 0.8098(6) 0.7976(3) 0.4764(2) 0.0449(8) Uani d . 1 1 . .
    H H11B 0.8309 0.8866 0.4776 0.054 Uiso calc R 1 1 . .
    C C12A 0.1653(5) 0.2675(3) 0.4375(2) 0.0437(8) Uani d . 1 1 . .
    C C12B 0.8430(5) 0.7403(3) 0.5515(2) 0.0431(8) Uani d . 1 1 . .
    C C13A 0.2009(5) 0.4047(3) 0.4385(2) 0.0393(8) Uani d . 1 1 . .
    C C13B 0.8052(5) 0.6032(3) 0.5539(2) 0.0393(8) Uani d . 1 1 . .
    C C14A 0.2551(5) 0.4681(3) 0.5228(2) 0.0341(7) Uani d . 1 1 . .
    C C14B 0.7501(5) 0.5352(3) 0.4709(2) 0.0337(7) Uani d . 1 1 . .
    C C15A 0.2818(5) 0.6017(3) 0.5308(2) 0.0371(7) Uani d . 1 1 . .
    H H15A 0.2636 0.6488 0.4821 0.045 Uiso calc R 1 1 . .
    C C15B 0.7215(5) 0.4016(3) 0.4659(2) 0.0365(7) Uani d . 1 1 . .
    H H15B 0.7400 0.3567 0.5156 0.044 Uiso calc R 1 1 . .
    C C16A 0.3342(5) 0.6629(3) 0.6093(2) 0.0364(7) Uani d . 1 1 . .
    C C16B 0.6664(5) 0.3369(3) 0.3883(2) 0.0359(7) Uani d . 1 1 . .
    C C17A 0.0780(7) 0.3606(5) 0.7779(3) 0.0736(14) Uani d . 1 1 . .
    H H17D 0.0250 0.4364 0.7915 0.110 Uiso calc R 1 1 . .
    H H17E 0.0673 0.3075 0.8278 0.110 Uiso calc R 1 1 . .
    H H17F 0.0022 0.3143 0.7295 0.110 Uiso calc R 1 1 . .
    C C17B 0.9320(7) 0.6076(5) 0.2066(3) 0.0665(12) Uani d . 1 1 . .
    H H17A 1.0256 0.6601 0.2469 0.100 Uiso calc R 1 1 . .
    H H17B 0.9414 0.6452 0.1502 0.100 Uiso calc R 1 1 . .
    H H17C 0.9643 0.5236 0.2019 0.100 Uiso calc R 1 1 . .
    C C18A 0.3418(7) 0.1899(3) 0.6553(2) 0.0511(9) Uani d . 1 1 . .
    H H18A 0.2446 0.1483 0.6973 0.061 Uiso calc R 1 1 . .
    C C18B 0.6706(7) 0.8076(3) 0.3312(2) 0.0499(9) Uani d . 1 1 . .
    H H18B 0.7667 0.8434 0.2871 0.060 Uiso calc R 1 1 . .
    C C19A 0.5531(7) 0.2305(4) 0.6868(3) 0.0559(10) Uani d . 1 1 . .
    H H19C 0.5842 0.2153 0.7473 0.067 Uiso calc R 1 1 . .
    H H19D 0.6303 0.3086 0.6643 0.067 Uiso calc R 1 1 . .
    C C19B 0.4564(7) 0.7664(4) 0.3015(3) 0.0553(10) Uani d . 1 1 . .
    H H19A 0.3774 0.6921 0.3280 0.066 Uiso calc R 1 1 . .
    H H19B 0.4234 0.7761 0.2405 0.066 Uiso calc R 1 1 . .
    C C20A 0.5007(8) 0.1171(4) 0.6256(3) 0.0723(14) Uani d . 1 1 . .
    H H20A 0.4987 0.0331 0.6489 0.087 Uiso calc R 1 1 . .
    H H20B 0.5449 0.1265 0.5658 0.087 Uiso calc R 1 1 . .
    C C20B 0.5185(9) 0.8854(4) 0.3576(3) 0.0750(15) Uani d . 1 1 . .
    H H20C 0.5232 0.9671 0.3304 0.090 Uiso calc R 1 1 . .
    H H20D 0.4772 0.8831 0.4180 0.090 Uiso calc R 1 1 . .
    C C21A 0.1039(6) 0.1893(4) 0.3556(3) 0.0544(10) Uani d . 1 1 . .
    C C21B 0.9039(6) 0.8217(4) 0.6315(3) 0.0552(10) Uani d . 1 1 . .
loop_
    _atom_site_aniso_label
    _atom_site_aniso_U_11
    _atom_site_aniso_U_22
    _atom_site_aniso_U_33
    _atom_site_aniso_U_12
    _atom_site_aniso_U_13
    _atom_site_aniso_U_23
    Cl1A 0.0484(5) 0.0424(4) 0.0767(6) 0.0148(4) 0.0123(5) 0.0061(4)
    Cl1B 0.0521(6) 0.0390(4) 0.0793(7) 0.0128(4) -0.0135(5) -0.0130(4)
    N1A 0.0464(18) 0.0370(14) 0.0521(17) 0.0164(13) 0.0028(14) -0.0012(13)
    N1B 0.0443(17) 0.0328(13) 0.0438(16) 0.0115(12) -0.0112(13) -0.0035(12)
    N2A 0.0485(17) 0.0249(12) 0.0387(15) 0.0097(12) -0.0060(12) -0.0024(11)
    N2B 0.0508(18) 0.0281(12) 0.0340(14) 0.0102(12) -0.0080(13) 0.0004(11)
    N3A 0.0476(18) 0.0316(13) 0.0437(16) 0.0038(12) -0.0070(13) -0.0011(12)
    N3B 0.0453(17) 0.0340(14) 0.0330(15) 0.0002(12) -0.0019(12) -0.0038(12)
    O1A 0.0486(15) 0.0380(12) 0.0337(12) -0.0028(10) -0.0037(10) 0.0086(10)
    O1B 0.0463(14) 0.0358(11) 0.0311(11) 0.0038(10) -0.0016(10) 0.0033(9)
    O2A 0.0511(16) 0.0618(16) 0.0348(13) 0.0128(12) -0.0015(11) 0.0050(12)
    O2B 0.0528(17) 0.0706(17) 0.0293(13) 0.0073(14) -0.0006(11) 0.0033(12)
    O3A 0.0571(19) 0.086(2) 0.0439(15) 0.0077(17) -0.0081(13) -0.0173(15)
    O3B 0.073(2) 0.086(2) 0.0369(15) 0.0040(18) -0.0013(13) -0.0106(14)
    O4A 0.094(3) 0.0627(19) 0.069(2) 0.0093(17) -0.0204(17) -0.0276(16)
    O4B 0.093(3) 0.0661(19) 0.0637(19) 0.0034(17) -0.0099(17) -0.0280(15)
    O5A 0.392(11) 0.087(3) 0.100(3) -0.040(4) 0.049(5) -0.013(3)
    O5B 0.109(3) 0.081(2) 0.074(2) 0.030(2) -0.0072(19) -0.0076(17)
    F1A 0.0842(18) 0.0330(10) 0.0460(12) 0.0118(10) 0.0021(11) 0.0064(9)
    F1B 0.0809(17) 0.0334(10) 0.0472(12) 0.0122(10) -0.0024(11) 0.0074(9)
    C1A 0.0401(19) 0.0315(15) 0.0458(19) 0.0058(14) -0.0014(15) -0.0023(14)
    C1B 0.0398(19) 0.0236(13) 0.0440(18) 0.0065(13) -0.0047(15) -0.0031(13)
    C2A 0.047(2) 0.0431(18) 0.054(2) 0.0095(16) -0.0125(17) -0.0069(17)
    C2B 0.044(2) 0.0427(18) 0.054(2) 0.0164(16) 0.0001(17) -0.0066(16)
    C3A 0.062(3) 0.051(2) 0.049(2) 0.0182(19) -0.0073(19) 0.0047(17)
    C3B 0.055(2) 0.049(2) 0.048(2) 0.0141(18) 0.0084(18) -0.0069(17)
    C4A 0.074(3) 0.053(2) 0.0314(17) 0.0197(19) -0.0018(17) -0.0018(15)
    C4B 0.061(2) 0.0436(18) 0.0364(18) 0.0079(17) 0.0037(17) -0.0017(15)
    C5A 0.051(2) 0.0275(14) 0.0397(18) 0.0053(14) -0.0001(16) 0.0024(13)
    C5B 0.0384(19) 0.0332(15) 0.0355(17) 0.0086(13) -0.0007(14) -0.0034(13)
    C6A 0.072(3) 0.0367(17) 0.044(2) 0.0211(18) -0.0107(18) -0.0006(15)
    C6B 0.052(2) 0.0306(15) 0.0308(16) 0.0152(15) -0.0077(15) -0.0015(13)
    C7A 0.0419(19) 0.0315(15) 0.0334(17) 0.0093(14) -0.0043(14) 0.0008(13)
    C7B 0.047(2) 0.0283(14) 0.0463(19) 0.0105(14) -0.0052(15) -0.0022(14)
    C8A 0.0331(17) 0.0338(15) 0.0341(17) 0.0060(13) 0.0028(14) 0.0037(13)
    C8B 0.0291(17) 0.0317(15) 0.0354(17) 0.0060(13) -0.0002(13) 0.0000(13)
    C9A 0.0346(18) 0.0341(15) 0.0333(17) 0.0059(13) -0.0010(13) 0.0051(13)
    C9B 0.0353(18) 0.0329(14) 0.0274(15) 0.0042(13) 0.0000(13) 0.0024(12)
    C10A 0.0303(18) 0.0340(15) 0.0418(18) 0.0024(13) -0.0017(14) 0.0022(14)
    C10B 0.0289(17) 0.0330(15) 0.0356(17) 0.0026(13) 0.0004(13) -0.0034(13)
    C11A 0.041(2) 0.0447(18) 0.047(2) 0.0008(15) -0.0072(16) -0.0087(16)
    C11B 0.045(2) 0.0395(17) 0.047(2) 0.0039(15) -0.0018(16) -0.0113(16)
    C12A 0.0372(19) 0.0518(19) 0.0419(19) 0.0102(16) -0.0069(15) -0.0109(16)
    C12B 0.0377(19) 0.054(2) 0.0360(18) 0.0064(16) 0.0007(15) -0.0099(16)
    C13A 0.0297(18) 0.0510(19) 0.0372(19) 0.0076(15) 0.0010(14) 0.0010(16)
    C13B 0.0273(17) 0.0559(19) 0.0346(18) 0.0078(15) 0.0024(14) -0.0033(16)
    C14A 0.0284(17) 0.0424(17) 0.0330(17) 0.0106(14) 0.0013(13) 0.0000(14)
    C14B 0.0264(16) 0.0459(17) 0.0283(16) 0.0057(14) 0.0002(13) 0.0016(14)
    C15A 0.0331(18) 0.0418(17) 0.0382(18) 0.0097(14) 0.0028(14) 0.0091(14)
    C15B 0.0300(17) 0.0460(17) 0.0345(17) 0.0089(14) 0.0011(13) 0.0059(14)
    C16A 0.0382(18) 0.0317(15) 0.0404(19) 0.0094(14) 0.0037(15) 0.0008(14)
    C16B 0.041(2) 0.0312(15) 0.0366(17) 0.0085(14) 0.0039(15) 0.0078(14)
    C17A 0.061(3) 0.097(3) 0.054(2) -0.013(2) 0.014(2) 0.015(2)
    C17B 0.047(2) 0.096(3) 0.056(2) 0.008(2) 0.0145(19) 0.029(2)
    C18A 0.068(3) 0.0351(17) 0.048(2) 0.0037(17) -0.0059(18) 0.0054(16)
    C18B 0.074(3) 0.0315(16) 0.0413(19) 0.0017(17) -0.0035(19) 0.0043(15)
    C19A 0.069(3) 0.047(2) 0.053(2) 0.0155(19) -0.016(2) 0.0062(18)
    C19B 0.070(3) 0.051(2) 0.049(2) 0.022(2) -0.0089(19) 0.0047(17)
    C20A 0.111(4) 0.048(2) 0.066(3) 0.038(3) -0.021(3) -0.002(2)
    C20B 0.127(5) 0.053(2) 0.055(3) 0.045(3) -0.012(3) -0.003(2)
    C21A 0.042(2) 0.073(3) 0.047(2) 0.011(2) -0.0078(17) -0.015(2)
    C21B 0.044(2) 0.071(3) 0.047(2) 0.006(2) -0.0006(18) -0.016(2)
_geom_special_details
;
 All esds (except the esd in the dihedral angle between two l.s. planes)
 are estimated using the full covariance matrix.  The cell esds are taken
 into account individually in the estimation of esds in distances, angles
 and torsion angles; correlations between esds in cell parameters are only
 used when they are defined by crystal symmetry.  An approximate (isotropic)
 treatment of cell esds is used for estimating esds involving l.s. planes.
;
loop_
    _geom_bond_atom_site_label_1
    _geom_bond_atom_site_label_2
    _geom_bond_site_symmetry_2
    _geom_bond_distance
    _geom_bond_publ_flag
    N1A C4A . 1.487(5) ?
    N1A C5A . 1.503(4) ?
    N1A H12A . 0.9000 ?
    N1A H13A . 0.9000 ?
    N1B C5B . 1.495(4) ?
    N1B C4B . 1.499(5) ?
    N1B H12B . 0.9000 ?
    N1B H13B . 0.9000 ?
    N2A C8A . 1.388(4) ?
    N2A C6A . 1.468(4) ?
    N2A C7A . 1.479(4) ?
    N2B C8B . 1.378(4) ?
    N2B C6B . 1.467(4) ?
    N2B C7B . 1.476(4) ?
    N3A C11A . 1.346(4) ?
    N3A C10A . 1.404(4) ?
    N3A C18A . 1.470(5) ?
    N3B C11B . 1.347(4) ?
    N3B C10B . 1.406(4) ?
    N3B C18B . 1.469(5) ?
    O1A C9A . 1.377(4) ?
    O1A C17A . 1.428(5) ?
    O1B C9B . 1.375(3) ?
    O1B C17B . 1.436(5) ?
    O2A C13A . 1.260(4) ?
    O2B C13B . 1.264(4) ?
    O3A C21A . 1.327(5) ?
    O3A H3A . 0.8200 ?
    O3B C21B . 1.325(5) ?
    O3B H3B . 0.8200 ?
    O4A C21A . 1.201(5) ?
    O4B C21B . 1.211(5) ?
    O5A H51A . 0.8204 ?
    O5A H52A . 0.8195 ?
    O5B H51B . 0.8202 ?
    O5B H52B . 0.8204 ?
    F1A C16A . 1.359(3) ?
    F1B C16B . 1.356(3) ?
    C1A C5A . 1.512(5) ?
    C1A C2A . 1.531(5) ?
    C1A C7A . 1.534(4) ?
    C1A H1A . 0.9800 ?
    C1B C7B . 1.510(5) ?
    C1B C5B . 1.523(4) ?
    C1B C2B . 1.528(5) ?
    C1B H1B . 0.9800 ?
    C2A C3A . 1.513(6) ?
    C2A H21A . 0.9700 ?
    C2A H22A . 0.9700 ?
    C2B C3B . 1.511(5) ?
    C2B H21B . 0.9700 ?
    C2B H22B . 0.9700 ?
    C3A C4A . 1.504(5) ?
    C3A H31A . 0.9700 ?
    C3A H32A . 0.9700 ?
    C3B C4B . 1.517(5) ?
    C3B H31B . 0.9700 ?
    C3B H32B . 0.9700 ?
    C4A H41A . 0.9700 ?
    C4A H42A . 0.9700 ?
    C4B H41B . 0.9700 ?
    C4B H42B . 0.9700 ?
    C5A C6A . 1.511(5) ?
    C5A H5A . 0.9800 ?
    C5B C6B . 1.523(4) ?
    C5B H5B . 0.9800 ?
    C6A H61A . 0.9700 ?
    C6A H62A . 0.9700 ?
    C6B H61B . 0.9700 ?
    C6B H62B . 0.9700 ?
    C7A H7A1 . 0.9700 ?
    C7A H7A2 . 0.9700 ?
    C7B H7B1 . 0.9700 ?
    C7B H7B2 . 0.9700 ?
    C8A C9A . 1.403(4) ?
    C8A C16A . 1.413(4) ?
    C8B C16B . 1.406(4) ?
    C8B C9B . 1.410(4) ?
    C9A C10A . 1.410(5) ?
    C9B C10B . 1.408(4) ?
    C10A C14A . 1.409(4) ?
    C10B C14B . 1.399(4) ?
    C11A C12A . 1.361(5) ?
    C11A H11A . 0.9300 ?
    C11B C12B . 1.351(5) ?
    C11B H11B . 0.9300 ?
    C12A C13A . 1.433(5) ?
    C12A C21A . 1.491(5) ?
    C12B C13B . 1.435(5) ?
    C12B C21B . 1.484(5) ?
    C13A C14A . 1.447(5) ?
    C13B C14B . 1.450(4) ?
    C14A C15A . 1.400(4) ?
    C14B C15B . 1.397(5) ?
    C15A C16A . 1.358(5) ?
    C15A H15A . 0.9300 ?
    C15B C16B . 1.364(5) ?
    C15B H15B . 0.9300 ?
    C17A H17D . 0.9600 ?
    C17A H17E . 0.9600 ?
    C17A H17F . 0.9600 ?
    C17B H17A . 0.9600 ?
    C17B H17B . 0.9600 ?
    C17B H17C . 0.9600 ?
    C18A C19A . 1.473(6) ?
    C18A C20A . 1.503(6) ?
    C18A H18A . 0.9800 ?
    C18B C19B . 1.483(6) ?
    C18B C20B . 1.487(6) ?
    C18B H18B . 0.9800 ?
    C19A C20A . 1.489(6) ?
    C19A H19C . 0.9700 ?
    C19A H19D . 0.9700 ?
    C19B C20B . 1.495(6) ?
    C19B H19A . 0.9700 ?
    C19B H19B . 0.9700 ?
    C20A H20A . 0.9700 ?
    C20A H20B . 0.9700 ?
    C20B H20C . 0.9700 ?
    C20B H20D . 0.9700 ?
loop_
    _geom_angle_atom_site_label_1
    _geom_angle_atom_site_label_2
    _geom_angle_atom_site_label_3
    _geom_angle_site_symmetry_1
    _geom_angle_site_symmetry_3
    _geom_angle
    _geom_angle_publ_flag
    C4A N1A C5A . . 111.6(3) ?
    C4A N1A H12A . . 109.3 ?
    C5A N1A H12A . . 109.3 ?
    C4A N1A H13A . . 109.3 ?
    C5A N1A H13A . . 109.3 ?
    H12A N1A H13A . . 108.0 ?
    C5B N1B C4B . . 115.2(3) ?
    C5B N1B H12B . . 108.5 ?
    C4B N1B H12B . . 108.5 ?
    C5B N1B H13B . . 108.5 ?
    C4B N1B H13B . . 108.5 ?
    H12B N1B H13B . . 107.5 ?
    C8A N2A C6A . . 124.6(3) ?
    C8A N2A C7A . . 122.3(2) ?
    C6A N2A C7A . . 111.1(3) ?
    C8B N2B C6B . . 122.2(2) ?
    C8B N2B C7B . . 124.3(3) ?
    C6B N2B C7B . . 110.9(2) ?
    C11A N3A C10A . . 119.5(3) ?
    C11A N3A C18A . . 117.3(3) ?
    C10A N3A C18A . . 122.6(3) ?
    C11B N3B C10B . . 118.8(3) ?
    C11B N3B C18B . . 117.5(3) ?
    C10B N3B C18B . . 123.0(3) ?
    C9A O1A C17A . . 112.1(3) ?
    C9B O1B C17B . . 112.3(3) ?
    C21A O3A H3A . . 109.5 ?
    C21B O3B H3B . . 109.5 ?
    H51A O5A H52A . . 103.2 ?
    H51B O5B H52B . . 111.0 ?
    C5A C1A C2A . . 114.4(3) ?
    C5A C1A C7A . . 102.2(3) ?
    C2A C1A C7A . . 117.2(3) ?
    C5A C1A H1A . . 107.5 ?
    C2A C1A H1A . . 107.5 ?
    C7A C1A H1A . . 107.5 ?
    C7B C1B C5B . . 100.3(2) ?
    C7B C1B C2B . . 113.2(3) ?
    C5B C1B C2B . . 112.2(3) ?
    C7B C1B H1B . . 110.3 ?
    C5B C1B H1B . . 110.3 ?
    C2B C1B H1B . . 110.3 ?
    C3A C2A C1A . . 113.3(3) ?
    C3A C2A H21A . . 108.9 ?
    C1A C2A H21A . . 108.9 ?
    C3A C2A H22A . . 108.9 ?
    C1A C2A H22A . . 108.9 ?
    H21A C2A H22A . . 107.7 ?
    C3B C2B C1B . . 111.5(3) ?
    C3B C2B H21B . . 109.3 ?
    C1B C2B H21B . . 109.3 ?
    C3B C2B H22B . . 109.3 ?
    C1B C2B H22B . . 109.3 ?
    H21B C2B H22B . . 108.0 ?
    C4A C3A C2A . . 111.7(3) ?
    C4A C3A H31A . . 109.3 ?
    C2A C3A H31A . . 109.3 ?
    C4A C3A H32A . . 109.3 ?
    C2A C3A H32A . . 109.3 ?
    H31A C3A H32A . . 107.9 ?
    C2B C3B C4B . . 111.0(3) ?
    C2B C3B H31B . . 109.4 ?
    C4B C3B H31B . . 109.4 ?
    C2B C3B H32B . . 109.4 ?
    C4B C3B H32B . . 109.4 ?
    H31B C3B H32B . . 108.0 ?
    N1A C4A C3A . . 109.7(3) ?
    N1A C4A H41A . . 109.7 ?
    C3A C4A H41A . . 109.7 ?
    N1A C4A H42A . . 109.7 ?
    C3A C4A H42A . . 109.7 ?
    H41A C4A H42A . . 108.2 ?
    N1B C4B C3B . . 109.8(3) ?
    N1B C4B H41B . . 109.7 ?
    C3B C4B H41B . . 109.7 ?
    N1B C4B H42B . . 109.7 ?
    C3B C4B H42B . . 109.7 ?
    H41B C4B H42B . . 108.2 ?
    N1A C5A C6A . . 112.8(3) ?
    N1A C5A C1A . . 110.6(3) ?
    C6A C5A C1A . . 103.9(3) ?
    N1A C5A H5A . . 109.8 ?
    C6A C5A H5A . . 109.8 ?
    C1A C5A H5A . . 109.8 ?
    N1B C5B C6B . . 114.2(2) ?
    N1B C5B C1B . . 112.9(2) ?
    C6B C5B C1B . . 104.4(3) ?
    N1B C5B H5B . . 108.4 ?
    C6B C5B H5B . . 108.4 ?
    C1B C5B H5B . . 108.4 ?
    N2A C6A C5A . . 103.5(3) ?
    N2A C6A H61A . . 111.1 ?
    C5A C6A H61A . . 111.1 ?
    N2A C6A H62A . . 111.1 ?
    C5A C6A H62A . . 111.1 ?
    H61A C6A H62A . . 109.0 ?
    N2B C6B C5B . . 102.5(2) ?
    N2B C6B H61B . . 111.3 ?
    C5B C6B H61B . . 111.3 ?
    N2B C6B H62B . . 111.3 ?
    C5B C6B H62B . . 111.3 ?
    H61B C6B H62B . . 109.2 ?
    N2A C7A C1A . . 103.1(2) ?
    N2A C7A H7A1 . . 111.1 ?
    C1A C7A H7A1 . . 111.1 ?
    N2A C7A H7A2 . . 111.1 ?
    C1A C7A H7A2 . . 111.2 ?
    H7A1 C7A H7A2 . . 109.1 ?
    N2B C7B C1B . . 103.4(2) ?
    N2B C7B H7B1 . . 111.1 ?
    C1B C7B H7B1 . . 111.1 ?
    N2B C7B H7B2 . . 111.1 ?
    C1B C7B H7B2 . . 111.1 ?
    H7B1 C7B H7B2 . . 109.1 ?
    N2A C8A C9A . . 121.1(3) ?
    N2A C8A C16A . . 123.1(3) ?
    C9A C8A C16A . . 115.8(3) ?
    N2B C8B C16B . . 123.9(3) ?
    N2B C8B C9B . . 120.4(3) ?
    C16B C8B C9B . . 115.7(3) ?
    O1A C9A C8A . . 118.4(3) ?
    O1A C9A C10A . . 119.7(3) ?
    C8A C9A C10A . . 121.7(3) ?
    O1B C9B C10B . . 119.3(3) ?
    O1B C9B C8B . . 119.2(3) ?
    C10B C9B C8B . . 121.4(3) ?
    N3A C10A C14A . . 118.3(3) ?
    N3A C10A C9A . . 122.4(3) ?
    C14A C10A C9A . . 119.3(3) ?
    C14B C10B N3B . . 119.0(3) ?
    C14B C10B C9B . . 119.5(3) ?
    N3B C10B C9B . . 121.5(3) ?
    N3A C11A C12A . . 124.4(3) ?
    N3A C11A H11A . . 117.8 ?
    C12A C11A H11A . . 117.8 ?
    N3B C11B C12B . . 124.6(3) ?
    N3B C11B H11B . . 117.7 ?
    C12B C11B H11B . . 117.7 ?
    C11A C12A C13A . . 119.7(3) ?
    C11A C12A C21A . . 118.5(3) ?
    C13A C12A C21A . . 121.6(3) ?
    C11B C12B C13B . . 119.9(3) ?
    C11B C12B C21B . . 118.6(3) ?
    C13B C12B C21B . . 121.4(3) ?
    O2A C13A C12A . . 122.6(3) ?
    O2A C13A C14A . . 121.8(3) ?
    C12A C13A C14A . . 115.7(3) ?
    O2B C13B C12B . . 122.6(3) ?
    O2B C13B C14B . . 121.7(3) ?
    C12B C13B C14B . . 115.7(3) ?
    C15A C14A C10A . . 118.7(3) ?
    C15A C14A C13A . . 119.6(3) ?
    C10A C14A C13A . . 121.7(3) ?
    C15B C14B C10B . . 118.9(3) ?
    C15B C14B C13B . . 119.9(3) ?
    C10B C14B C13B . . 121.1(3) ?
    C16A C15A C14A . . 120.3(3) ?
    C16A C15A H15A . . 119.8 ?
    C14A C15A H15A . . 119.8 ?
    C16B C15B C14B . . 120.2(3) ?
    C16B C15B H15B . . 119.9 ?
    C14B C15B H15B . . 119.9 ?
    C15A C16A F1A . . 117.2(3) ?
    C15A C16A C8A . . 123.4(3) ?
    F1A C16A C8A . . 119.4(3) ?
    F1B C16B C15B . . 117.1(3) ?
    F1B C16B C8B . . 119.5(3) ?
    C15B C16B C8B . . 123.3(3) ?
    O1A C17A H17D . . 109.5 ?
    O1A C17A H17E . . 109.5 ?
    H17D C17A H17E . . 109.5 ?
    O1A C17A H17F . . 109.5 ?
    H17D C17A H17F . . 109.5 ?
    H17E C17A H17F . . 109.5 ?
    O1B C17B H17A . . 109.5 ?
    O1B C17B H17B . . 109.5 ?
    H17A C17B H17B . . 109.5 ?
    O1B C17B H17C . . 109.5 ?
    H17A C17B H17C . . 109.5 ?
    H17B C17B H17C . . 109.5 ?
    N3A C18A C19A . . 118.4(3) ?
    N3A C18A C20A . . 115.7(3) ?
    C19A C18A C20A . . 60.0(3) ?
    N3A C18A H18A . . 116.9 ?
    C19A C18A H18A . . 116.9 ?
    C20A C18A H18A . . 116.9 ?
    N3B C18B C19B . . 118.0(3) ?
    N3B C18B C20B . . 116.7(3) ?
    C19B C18B C20B . . 60.4(3) ?
    N3B C18B H18B . . 116.6 ?
    C19B C18B H18B . . 116.6 ?
    C20B C18B H18B . . 116.6 ?
    C18A C19A C20A . . 61.0(3) ?
    C18A C19A H19C . . 117.7 ?
    C20A C19A H19C . . 117.7 ?
    C18A C19A H19D . . 117.7 ?
    C20A C19A H19D . . 117.7 ?
    H19C C19A H19D . . 114.8 ?
    C18B C19B C20B . . 59.9(3) ?
    C18B C19B H19A . . 117.8 ?
    C20B C19B H19A . . 117.8 ?
    C18B C19B H19B . . 117.8 ?
    C20B C19B H19B . . 117.8 ?
    H19A C19B H19B . . 114.9 ?
    C19A C20A C18A . . 58.9(3) ?
    C19A C20A H20A . . 117.9 ?
    C18A C20A H20A . . 117.9 ?
    C19A C20A H20B . . 117.9 ?
    C18A C20A H20B . . 117.9 ?
    H20A C20A H20B . . 115.0 ?
    C18B C20B C19B . . 59.6(3) ?
    C18B C20B H20C . . 117.8 ?
    C19B C20B H20C . . 117.8 ?
    C18B C20B H20D . . 117.8 ?
    C19B C20B H20D . . 117.8 ?
    H20C C20B H20D . . 114.9 ?
    O4A C21A O3A . . 121.4(4) ?
    O4A C21A C12A . . 124.4(4) ?
    O3A C21A C12A . . 114.1(4) ?
    O4B C21B O3B . . 121.8(4) ?
    O4B C21B C12B . . 123.6(4) ?
    O3B C21B C12B . . 114.5(4) ?
loop_
    _geom_torsion_atom_site_label_1
    _geom_torsion_atom_site_label_2
    _geom_torsion_atom_site_label_3
    _geom_torsion_atom_site_label_4
    _geom_torsion_site_symmetry_1
    _geom_torsion_site_symmetry_2
    _geom_torsion_site_symmetry_3
    _geom_torsion_site_symmetry_4
    _geom_torsion
    _geom_torsion_publ_flag
    C5A C1A C2A C3A . . . . 43.5(4) ?
    C7A C1A C2A C3A . . . . -76.1(4) ?
    C7B C1B C2B C3B . . . . -164.7(3) ?
    C5B C1B C2B C3B . . . . -52.1(4) ?
    C1A C2A C3A C4A . . . . -48.2(4) ?
    C1B C2B C3B C4B . . . . 57.9(4) ?
    C5A N1A C4A C3A . . . . -62.9(4) ?
    C2A C3A C4A N1A . . . . 57.7(5) ?
    C5B N1B C4B C3B . . . . 53.3(3) ?
    C2B C3B C4B N1B . . . . -57.2(4) ?
    C4A N1A C5A C6A . . . . 173.1(3) ?
    C4A N1A C5A C1A . . . . 57.2(3) ?
    C2A C1A C5A N1A . . . . -47.1(4) ?
    C7A C1A C5A N1A . . . . 80.7(3) ?
    C2A C1A C5A C6A . . . . -168.4(3) ?
    C7A C1A C5A C6A . . . . -40.7(3) ?
    C4B N1B C5B C6B . . . . 70.6(4) ?
    C4B N1B C5B C1B . . . . -48.5(4) ?
    C7B C1B C5B N1B . . . . 167.1(3) ?
    C2B C1B C5B N1B . . . . 46.7(4) ?
    C7B C1B C5B C6B . . . . 42.5(3) ?
    C2B C1B C5B C6B . . . . -78.0(3) ?
    C8A N2A C6A C5A . . . . -175.1(3) ?
    C7A N2A C6A C5A . . . . -11.3(4) ?
    N1A C5A C6A N2A . . . . -87.7(3) ?
    C1A C5A C6A N2A . . . . 32.2(4) ?
    C8B N2B C6B C5B . . . . -157.2(3) ?
    C7B N2B C6B C5B . . . . 5.5(3) ?
    N1B C5B C6B N2B . . . . -153.7(3) ?
    C1B C5B C6B N2B . . . . -29.9(3) ?
    C8A N2A C7A C1A . . . . 150.5(3) ?
    C6A N2A C7A C1A . . . . -13.7(4) ?
    C5A C1A C7A N2A . . . . 33.0(3) ?
    C2A C1A C7A N2A . . . . 158.9(3) ?
    C8B N2B C7B C1B . . . . -176.7(3) ?
    C6B N2B C7B C1B . . . . 21.1(4) ?
    C5B C1B C7B N2B . . . . -38.1(3) ?
    C2B C1B C7B N2B . . . . 81.6(3) ?
    C6A N2A C8A C9A . . . . -162.1(3) ?
    C7A N2A C8A C9A . . . . 35.9(5) ?
    C6A N2A C8A C16A . . . . 18.8(5) ?
    C7A N2A C8A C16A . . . . -143.3(3) ?
    C6B N2B C8B C16B . . . . 150.5(3) ?
    C7B N2B C8B C16B . . . . -9.8(5) ?
    C6B N2B C8B C9B . . . . -31.3(5) ?
    C7B N2B C8B C9B . . . . 168.4(3) ?
    C17A O1A C9A C8A . . . . 94.2(4) ?
    C17A O1A C9A C10A . . . . -80.8(4) ?
    N2A C8A C9A O1A . . . . 11.8(5) ?
    C16A C8A C9A O1A . . . . -168.9(3) ?
    N2A C8A C9A C10A . . . . -173.2(3) ?
    C16A C8A C9A C10A . . . . 6.0(5) ?
    C17B O1B C9B C10B . . . . 91.9(4) ?
    C17B O1B C9B C8B . . . . -84.1(4) ?
    N2B C8B C9B O1B . . . . -11.5(5) ?
    C16B C8B C9B O1B . . . . 166.8(3) ?
    N2B C8B C9B C10B . . . . 172.6(3) ?
    C16B C8B C9B C10B . . . . -9.1(5) ?
    C11A N3A C10A C14A . . . . -8.8(5) ?
    C18A N3A C10A C14A . . . . 161.8(3) ?
    C11A N3A C10A C9A . . . . 169.5(3) ?
    C18A N3A C10A C9A . . . . -19.9(5) ?
    O1A C9A C10A N3A . . . . -13.1(5) ?
    C8A C9A C10A N3A . . . . 172.0(3) ?
    O1A C9A C10A C14A . . . . 165.2(3) ?
    C8A C9A C10A C14A . . . . -9.7(5) ?
    C11B N3B C10B C14B . . . . 10.3(5) ?
    C18B N3B C10B C14B . . . . -159.9(3) ?
    C11B N3B C10B C9B . . . . -170.0(3) ?
    C18B N3B C10B C9B . . . . 19.8(5) ?
    O1B C9B C10B C14B . . . . -165.2(3) ?
    C8B C9B C10B C14B . . . . 10.7(5) ?
    O1B C9B C10B N3B . . . . 15.1(5) ?
    C8B C9B C10B N3B . . . . -169.0(3) ?
    C10A N3A C11A C12A . . . . 4.8(5) ?
    C18A N3A C11A C12A . . . . -166.2(4) ?
    C10B N3B C11B C12B . . . . -5.8(5) ?
    C18B N3B C11B C12B . . . . 165.0(4) ?
    N3A C11A C12A C13A . . . . 3.1(6) ?
    N3A C11A C12A C21A . . . . 178.2(3) ?
    N3B C11B C12B C13B . . . . -2.4(5) ?
    N3B C11B C12B C21B . . . . -178.0(4) ?
    C11A C12A C13A O2A . . . . 173.9(3) ?
    C21A C12A C13A O2A . . . . -1.1(5) ?
    C11A C12A C13A C14A . . . . -6.4(5) ?
    C21A C12A C13A C14A . . . . 178.7(3) ?
    C11B C12B C13B O2B . . . . -174.0(3) ?
    C21B C12B C13B O2B . . . . 1.5(5) ?
    C11B C12B C13B C14B . . . . 5.5(5) ?
    C21B C12B C13B C14B . . . . -179.0(3) ?
    N3A C10A C14A C15A . . . . -176.0(3) ?
    C9A C10A C14A C15A . . . . 5.7(4) ?
    N3A C10A C14A C13A . . . . 5.3(5) ?
    C9A C10A C14A C13A . . . . -173.1(3) ?
    O2A C13A C14A C15A . . . . 3.2(5) ?
    C12A C13A C14A C15A . . . . -176.5(3) ?
    O2A C13A C14A C10A . . . . -178.0(3) ?
    C12A C13A C14A C10A . . . . 2.2(5) ?
    N3B C10B C14B C15B . . . . 175.7(3) ?
    C9B C10B C14B C15B . . . . -4.0(5) ?
    N3B C10B C14B C13B . . . . -7.0(4) ?
    C9B C10B C14B C13B . . . . 173.3(3) ?
    O2B C13B C14B C15B . . . . -4.1(5) ?
    C12B C13B C14B C15B . . . . 176.4(3) ?
    O2B C13B C14B C10B . . . . 178.7(3) ?
    C12B C13B C14B C10B . . . . -0.8(4) ?
    C10A C14A C15A C16A . . . . 1.7(5) ?
    C13A C14A C15A C16A . . . . -179.5(3) ?
    C10B C14B C15B C16B . . . . -3.7(5) ?
    C13B C14B C15B C16B . . . . 178.9(3) ?
    C14A C15A C16A F1A . . . . 176.0(3) ?
    C14A C15A C16A C8A . . . . -5.6(5) ?
    N2A C8A C16A C15A . . . . -179.1(3) ?
    C9A C8A C16A C15A . . . . 1.7(5) ?
    N2A C8A C16A F1A . . . . -0.7(5) ?
    C9A C8A C16A F1A . . . . -180.0(3) ?
    C14B C15B C16B F1B . . . . -176.7(3) ?
    C14B C15B C16B C8B . . . . 5.2(5) ?
    N2B C8B C16B F1B . . . . 1.4(5) ?
    C9B C8B C16B F1B . . . . -176.9(3) ?
    N2B C8B C16B C15B . . . . 179.4(3) ?
    C9B C8B C16B C15B . . . . 1.2(5) ?
    C11A N3A C18A C19A . . . . 118.3(4) ?
    C10A N3A C18A C19A . . . . -52.5(5) ?
    C11A N3A C18A C20A . . . . 50.0(5) ?
    C10A N3A C18A C20A . . . . -120.7(4) ?
    C11B N3B C18B C19B . . . . -117.0(4) ?
    C10B N3B C18B C19B . . . . 53.3(5) ?
    C11B N3B C18B C20B . . . . -48.0(5) ?
    C10B N3B C18B C20B . . . . 122.3(4) ?
    N3A C18A C19A C20A . . . . -104.9(4) ?
    N3B C18B C19B C20B . . . . 106.4(4) ?
    N3A C18A C20A C19A . . . . 109.4(4) ?
    N3B C18B C20B C19B . . . . -108.6(4) ?
    C11A C12A C21A O4A . . . . 3.9(6) ?
    C13A C12A C21A O4A . . . . 179.0(4) ?
    C11A C12A C21A O3A . . . . -174.5(3) ?
    C13A C12A C21A O3A . . . . 0.5(5) ?
    C11B C12B C21B O4B . . . . -4.8(6) ?
    C13B C12B C21B O4B . . . . 179.7(4) ?
    C11B C12B C21B O3B . . . . 174.5(3) ?
    C13B C12B C21B O3B . . . . -1.0(5) ?
loop_
    _geom_hbond_atom_site_label_D
    _geom_hbond_atom_site_label_H
    _geom_hbond_atom_site_label_A
    _geom_hbond_site_symmetry_A
    _geom_hbond_distance_DH
    _geom_hbond_distance_HA
    _geom_hbond_distance_DA
    _geom_hbond_angle_DHA
    N1A H12A Cl1B 1_566 0.90 2.26 3.113(3) 158
    N1A H13A Cl1A . 0.90 2.43 3.234(3) 150
    N1B H12B Cl1A 1_554 0.90 2.22 3.109(3) 170
    N1B H13B Cl1B . 0.90 2.25 3.114(2) 162
    O3A H3A O2A . 0.82 1.74 2.512(4) 156
    O3B H3B O2B . 0.82 1.74 2.508(4) 155
    O5A H51A O4A . 0.82 2.24 3.011(5) 157
    O5A H52A Cl1B . 0.82 2.72 3.422(5) 144
    O5B H51B O4B . 0.82 2.12 2.911(5) 161
    O5B H52B Cl1B 1_666 0.82 2.41 3.208(4) 163
    C1A H1A O3B . 0.98 2.53 3.373(4) 144
    C2A H21A Cl1A 1_655 0.97 2.80 3.742(4) 163
    C3A H31A Cl1A . 0.97 2.74 3.518(5) 138
    C3A H32A O1B 1_556 0.97 2.59 3.450(5) 148
    C6A H61A O3B 1_455 0.97 2.49 3.340(6) 146
    C18B H18B O5A 1_665 0.98 2.58 3.564(7) 179
