# Supplementary material for: Moxifloxacinium chloride monohydrate
Source: Acta Crystallogr Sect E Struct Rep Online. 2011 Sep 30;67(Pt 10):o2773–4. doi: 10.1107/S160053681103707X (PMC3201314; doi:10.1107/S160053681103707X)
Supplement: Supplementary file 2 [file e-67-o2773-Isup2.hkl]

#
# h,k,l, Fc-squared, Fo-squared, sigma(Fo-squared) and status flag
#
data_I
_shelx_title ' moxi in P 1'
_shelx_refln_list_code          4
_shelx_F_calc_maximum      129.41
_exptl_crystal_F_000       480.00
_reflns_d_resolution_high  0.7710
 
loop_
 _symmetry_equiv_pos_as_xyz
 'x, y, z'
 
_cell_length_a     6.7280
_cell_length_b    10.6406
_cell_length_c    15.3127
_cell_angle_alpha  91.729
_cell_angle_beta   91.131
_cell_angle_gamma 100.882
 
_shelx_F_squared_multiplier     1.000
 
loop_
 _refln_index_h
 _refln_index_k
 _refln_index_l
 _refln_F_squared_calc
 _refln_F_squared_meas
 _refln_F_squared_sigma
 _refln_observed_status
   0  -3 -19       10.51        9.95      6.54 o
   1  -3 -19        1.07       -0.49      2.52 o
  -1  -2 -19        4.33       -0.04      2.86 o
   0  -2 -19       60.81       68.99      5.14 o
   1  -2 -19       24.35       41.54     14.13 o
   2  -2 -19        9.36        9.33      2.45 o
  -1  -1 -19      103.00      145.03      7.19 o
   0  -1 -19       73.12       89.84     10.78 o
   1  -1 -19        6.70        4.91      2.78 o
   2  -1 -19        0.87       -0.07      1.70 o
  -2   0 -19        5.24        5.23      6.08 o
  -1   0 -19       10.62       18.30     16.37 o
   0   0 -19        2.89       -0.35      2.09 o
   1   0 -19        1.72        3.60      4.40 o
   2   0 -19        5.47       12.03      4.56 o
  -2   1 -19        1.87        5.88      5.52 o
  -1   1 -19       15.12        5.05      6.79 o
   0   1 -19       14.45       -0.15      2.30 o
   1   1 -19       39.54       51.99      4.42 o
   2   1 -19       11.95       14.57      3.26 o
  -2   2 -19        0.13        2.57      3.64 o
  -1   2 -19        2.67       -0.19      2.79 o
   0   2 -19       11.26        0.32      2.33 o
   1   2 -19        2.02        0.37      2.41 o
   2   2 -19        9.08       -0.56      3.80 o
  -2   3 -19       31.12       22.38     15.76 o
  -1   3 -19        2.59       -0.20      2.34 o
   0   3 -19       43.18       62.75      6.40 o
   1   3 -19       21.52       -0.20      2.27 o
  -1   4 -19        4.16        0.50      3.25 o
   0   4 -19        5.87        0.22      2.46 o
   0  -5 -18        0.83        0.49      1.31 o
   1  -5 -18       21.08        0.34      5.56 o
   2  -5 -18        1.42        8.30      5.42 o
  -1  -4 -18        2.17        2.10      2.71 o
   0  -4 -18        9.99        7.81      5.41 o
   1  -4 -18       15.81       12.25      5.69 o
   2  -4 -18        1.07       -0.25      3.47 o
   3  -4 -18        4.27        7.01      5.63 o
  -2  -3 -18        3.40        2.05      2.43 o
  -1  -3 -18        3.55        7.43      6.70 o
   0  -3 -18       30.16       40.79      4.65 o
   1  -3 -18        3.55        3.85      2.28 o
   2  -3 -18        2.04        6.38      5.06 o
   3  -3 -18        1.87        6.30      5.39 o
  -2  -2 -18       58.31       69.28      7.13 o
  -1  -2 -18       14.13        0.00      1.62 o
   0  -2 -18       56.36       79.70      4.42 o
   1  -2 -18        0.35        0.89      2.31 o
   2  -2 -18        0.67        1.48      1.88 o
   3  -2 -18        3.90        8.37      8.89 o
  -3  -1 -18       20.33       35.16      5.08 o
  -2  -1 -18       98.24      113.09     10.61 o
  -1  -1 -18       21.58        0.16      2.40 o
   0  -1 -18       13.87       14.75      3.13 o
   1  -1 -18        5.81        5.03      3.93 o
   2  -1 -18       29.09       31.77      3.15 o
   3  -1 -18        9.80        4.55      3.16 o
  -3   0 -18       12.67       16.65      4.00 o
  -2   0 -18        1.70        4.43      3.46 o
  -1   0 -18        0.08        5.34      5.56 o
   0   0 -18        9.46       -0.01      2.83 o
   1   0 -18       29.70       37.42      3.69 o
   2   0 -18       16.34       15.55      2.92 o
   3   0 -18        2.98        3.69      2.19 o
  -3   1 -18        8.60        8.19      6.41 o
  -2   1 -18        3.99        5.40      5.04 o
  -1   1 -18       29.09        0.05      4.27 o
   0   1 -18        9.22       -0.06      2.01 o
   1   1 -18        5.82       -0.24      2.63 o
   2   1 -18        1.87        0.17      2.24 o
   3   1 -18        5.55       10.88      2.81 o
  -3   2 -18       34.60       31.31     18.43 o
  -2   2 -18        6.64        4.32      4.10 o
  -1   2 -18        3.06       -0.06      1.76 o
   0   2 -18       10.76       -0.12      2.22 o
   1   2 -18       14.55        0.01      2.30 o
   2   2 -18        2.40        0.83      2.86 o
   3   2 -18       11.26        6.94      5.24 o
  -3   3 -18       12.21        5.99      5.41 o
  -2   3 -18       10.25        8.62      8.43 o
  -1   3 -18        6.21       -0.10      3.57 o
   0   3 -18        3.04       -0.03      2.06 o
   1   3 -18        2.25        0.27      2.56 o
   2   3 -18       10.26        0.16      2.83 o
   3   3 -18       10.79        4.87      6.05 o
  -3   4 -18        9.88        8.05      9.84 o
  -2   4 -18        4.87        0.82      4.28 o
  -1   4 -18        8.42       -0.03      3.64 o
   0   4 -18        4.40        4.07      3.76 o
   1   4 -18        4.21        0.15      2.49 o
   2   4 -18       11.84       -0.93      3.26 o
  -2   5 -18       14.33       -0.20      4.13 o
  -1   5 -18        1.41        0.52      3.18 o
   0   5 -18        0.33        1.31      2.66 o
   1   5 -18        9.55        0.14      3.08 o
  -1   6 -18        1.79        0.07      3.91 o
   0   6 -18        3.68        1.39      3.21 o
  -1  -6 -17       23.28        7.32      6.38 o
   0  -6 -17        1.65        0.28      4.79 o
   1  -6 -17        0.68        0.13      4.83 o
   2  -6 -17        0.64       -0.96      6.44 o
  -2  -5 -17        1.83        7.45      2.29 o
  -1  -5 -17        3.09        0.89      1.43 o
   0  -5 -17        2.80        0.82      1.29 o
   1  -5 -17        3.90       -0.24      4.90 o
   2  -5 -17        4.84        5.91      7.89 o
   3  -5 -17        7.68        7.73      5.46 o
  -2  -4 -17        6.29        4.52      2.45 o
  -1  -4 -17        3.90        1.13      3.18 o
   0  -4 -17        6.99        5.78      6.23 o
   1  -4 -17        8.26        9.42      2.24 o
   2  -4 -17        0.16        3.97      4.48 o
   3  -4 -17        1.41        3.10      4.64 o
   4  -4 -17       12.88       -3.02      8.02 o
  -3  -3 -17       26.84       35.49      4.94 o
  -2  -3 -17        3.00        1.93      2.73 o
  -1  -3 -17       13.79        6.38      5.56 o
   0  -3 -17        7.03        7.27      5.68 o
   1  -3 -17       36.75       38.98      5.26 o
   2  -3 -17        7.45        7.10      2.71 o
   3  -3 -17        0.44        7.16      5.07 o
   4  -3 -17       12.51       10.71      5.75 o
  -3  -2 -17        0.97        0.39      2.46 o
  -2  -2 -17       72.04       92.56      4.73 o
  -1  -2 -17        1.08        1.28      2.15 o
   0  -2 -17        3.36        3.84      2.33 o
   1  -2 -17        2.27        2.55      2.07 o
   2  -2 -17       25.15       33.42      3.68 o
   3  -2 -17        5.59        3.69      1.80 o
   4  -2 -17       27.12       20.45      6.40 o
  -4  -1 -17       33.69       38.49      4.32 o
  -3  -1 -17       47.03       56.72      4.20 o
  -2  -1 -17       28.00       41.45     13.79 o
  -1  -1 -17       26.70       15.02     11.30 o
   0  -1 -17        0.21        1.12      2.06 o
   1  -1 -17        3.44        1.49      2.04 o
   2  -1 -17        1.73        2.53      2.60 o
   3  -1 -17       12.85       11.45      3.85 o
   4  -1 -17       12.10       10.15      2.39 o
  -4   0 -17        9.77       10.91      3.12 o
  -3   0 -17        0.05        0.45      1.97 o
  -2   0 -17        2.04        1.66      2.24 o
  -1   0 -17       15.89       18.48     12.64 o
   0   0 -17       11.76        6.21      5.49 o
   1   0 -17        8.08        5.44      4.83 o
   2   0 -17        2.49        4.00      2.20 o
   3   0 -17        4.42        5.76      2.25 o
   4   0 -17       23.21       24.61      3.16 o
  -4   1 -17        1.36        1.75      2.59 o
  -3   1 -17        4.13        5.41      3.29 o
  -2   1 -17        1.84        3.82      3.58 o
  -1   1 -17       15.91       -0.06      3.05 o
   0   1 -17        4.98        3.00      3.15 o
   1   1 -17        7.47        6.24      4.70 o
   2   1 -17        5.63        5.87      5.07 o
   3   1 -17        0.70       -2.03      2.03 o
   4   1 -17        2.82        3.96      3.28 o
  -4   2 -17        6.10        7.66      3.31 o
  -3   2 -17       14.44        8.33      9.41 o
  -2   2 -17       20.22       13.11     10.42 o
  -1   2 -17       12.40       -0.14      2.00 o
   0   2 -17        3.14        0.04      2.57 o
   1   2 -17       28.23       25.47     16.93 o
   2   2 -17        7.35       -0.32      2.75 o
   3   2 -17        2.80        0.84      1.69 o
   4   2 -17        2.75        3.78      3.21 o
  -4   3 -17       51.76       65.82      5.25 o
  -3   3 -17        9.34       12.11      8.87 o
  -2   3 -17        1.05       -1.20      2.45 o
  -1   3 -17       24.84       31.36     22.16 o
   0   3 -17        5.87        0.07      2.08 o
   1   3 -17       11.19        0.66      2.66 o
   2   3 -17        3.49        0.56      3.19 o
   3   3 -17       13.68        7.12      6.15 o
  -4   4 -17       18.63        7.39      6.77 o
  -3   4 -17       12.61       17.71     11.96 o
  -2   4 -17       19.09        0.64      3.59 o
  -1   4 -17        0.63       -0.14      2.61 o
   0   4 -17        0.02       -2.30      2.97 o
   1   4 -17        2.11       -0.08      1.86 o
   2   4 -17        2.61       -0.29      1.85 o
   3   4 -17        2.00        0.91      2.36 o
  -3   5 -17        1.34       -1.04      4.87 o
  -2   5 -17       22.43        0.82      6.51 o
  -1   5 -17        1.11       -0.29      3.38 o
   0   5 -17        2.10        1.68      3.16 o
   1   5 -17        6.91        1.63      3.67 o
   2   5 -17        1.55        0.05      2.47 o
  -3   6 -17        2.64        1.42      5.35 o
  -2   6 -17        5.66        1.08      5.80 o
  -1   6 -17        4.82        7.24      5.60 o
   0   6 -17        6.87        3.08      4.32 o
   1   6 -17        6.55        1.97      3.16 o
   2   6 -17        1.78        1.64      2.77 o
  -2   7 -17        1.85        0.20      4.96 o
  -1   7 -17       13.16       12.25      6.53 o
   0   7 -17        5.16        2.71      4.30 o
  -1  -7 -16       10.37        1.21      1.81 o
  -2  -6 -16        7.19        8.11      3.82 o
  -1  -6 -16        9.19        5.00      3.62 o
   0  -6 -16        0.13        1.13      1.50 o
   1  -6 -16        0.87        0.24      5.39 o
   2  -6 -16        0.90       -1.09      7.09 o
   3  -6 -16        0.06        1.13      4.15 o
   4  -6 -16        7.28        6.53      5.84 o
  -3  -5 -16       19.15        9.29      7.02 o
  -2  -5 -16       23.77       21.01      8.54 o
  -1  -5 -16        1.75        0.37      1.19 o
   0  -5 -16        2.32        1.10      1.37 o
   1  -5 -16        4.54        1.85      1.27 o
   2  -5 -16        6.93        5.77      7.23 o
   3  -5 -16        1.92        1.68      4.59 o
   4  -5 -16        0.77        4.47      4.35 o
  -3  -4 -16        0.59        0.39      1.66 o
  -2  -4 -16        8.70        5.56      2.28 o
  -1  -4 -16        4.63        4.87      2.13 o
   0  -4 -16        1.53        1.06      1.71 o
   1  -4 -16       10.13       16.04      2.21 o
   2  -4 -16        1.07        1.24      2.43 o
   3  -4 -16       14.86       16.29      5.62 o
   4  -4 -16        0.71        3.11      7.42 o
  -4  -3 -16        7.72        3.08      4.17 o
  -3  -3 -16        4.33        3.67      4.08 o
  -2  -3 -16        4.76        8.44      2.46 o
  -1  -3 -16       64.46       74.22      3.79 o
   0  -3 -16       15.23       12.81      2.48 o
   1  -3 -16       10.05       10.62      2.17 o
   2  -3 -16       30.70       27.95      3.53 o
   3  -3 -16        8.27        8.61      2.34 o
   4  -3 -16        0.80        1.45      4.12 o
   5  -3 -16       26.45       31.86     10.66 o
  -4  -2 -16        6.83        2.93      5.11 o
  -3  -2 -16        5.18        4.61      4.09 o
  -2  -2 -16        5.67        1.89      2.09 o
  -1  -2 -16       25.65       27.04      3.08 o
   0  -2 -16       22.90       32.45      3.87 o
   1  -2 -16        3.66        4.30      2.12 o
   2  -2 -16       47.35       54.64      6.37 o
   3  -2 -16       59.19       60.92      3.91 o
   4  -2 -16        4.73        2.81      1.57 o
   5  -2 -16        2.73        2.91      4.60 o
  -4  -1 -16       34.08       22.70     17.42 o
  -3  -1 -16       11.08       12.71      2.83 o
  -2  -1 -16       21.22       24.43      6.66 o
  -1  -1 -16        4.49        2.82      3.53 o
   0  -1 -16       23.15       31.79      4.49 o
   1  -1 -16       10.56       10.10      2.46 o
   2  -1 -16       59.77       59.79      5.70 o
   3  -1 -16        3.89        4.57      2.79 o
   4  -1 -16       15.01       15.76      2.94 o
   5  -1 -16       24.89       22.32      2.70 o
  -4   0 -16        6.72        8.14      3.51 o
  -3   0 -16        8.88        9.49      3.31 o
  -2   0 -16       12.98        7.01      3.23 o
  -1   0 -16        2.78        1.91      2.49 o
   0   0 -16        0.43        0.86      1.48 o
   1   0 -16        0.02        0.63      1.59 o
   2   0 -16        0.31       -0.17      2.31 o
   3   0 -16       66.44       72.95      4.01 o
   4   0 -16       50.51       44.11      6.80 o
   5   0 -16        6.05        4.07      2.27 o
  -5   1 -16        8.60        7.30      3.21 o
  -4   1 -16       16.40       10.15      3.95 o
  -3   1 -16        2.06        0.55      2.22 o
  -2   1 -16        3.57        3.25      3.64 o
  -1   1 -16       36.41       41.20      3.70 o
   0   1 -16        5.13        4.79      3.22 o
   1   1 -16       32.54       42.60      5.56 o
   2   1 -16       11.36        9.35      6.82 o
   3   1 -16        3.02        7.45      2.35 o
   4   1 -16       75.78       82.41      6.21 o
   5   1 -16        3.75        5.08      2.62 o
  -5   2 -16       12.33       13.94      3.38 o
  -4   2 -16        9.16        7.34      2.98 o
  -3   2 -16        1.66        3.75      2.67 o
  -2   2 -16        2.73        2.41      2.72 o
  -1   2 -16       48.43       49.02      4.98 o
   0   2 -16       19.05       14.45     11.46 o
   1   2 -16       12.87       10.63      8.50 o
   2   2 -16        1.32        1.15      2.03 o
   3   2 -16        3.01        0.97      1.98 o
   4   2 -16       13.79       16.60      3.87 o
  -4   3 -16        2.96        1.85      3.29 o
  -3   3 -16       24.73       27.94     17.08 o
  -2   3 -16        3.45       12.14      8.79 o
  -1   3 -16        7.28       -0.56      3.52 o
   0   3 -16       51.78       66.43      4.53 o
   1   3 -16        7.31       -0.19      3.54 o
   2   3 -16       24.12       31.51     20.91 o
   3   3 -16      102.43      103.62      6.03 o
   4   3 -16        0.21        1.58      2.98 o
  -4   4 -16        3.27        0.03      5.09 o
  -3   4 -16       10.83        0.65      5.66 o
  -2   4 -16        3.23        0.04      2.37 o
  -1   4 -16        1.85        0.68      2.77 o
   0   4 -16        1.37       -0.07      2.38 o
   1   4 -16        1.84        0.27      2.30 o
   2   4 -16       50.43       54.41      4.27 o
   3   4 -16       16.55        7.21      5.98 o
   4   4 -16        0.11       -0.38      2.75 o
  -4   5 -16        2.22       -1.25      6.08 o
  -3   5 -16        1.24       -0.62      4.62 o
  -2   5 -16       12.91        0.22      5.53 o
  -1   5 -16        1.30        0.64      3.24 o
   0   5 -16       10.13       14.00     11.53 o
   1   5 -16        8.44        4.05      4.85 o
   2   5 -16        7.01        4.07      2.90 o
   3   5 -16       20.64        7.30      6.44 o
  -4   6 -16        8.53       14.09      7.29 o
  -3   6 -16       11.44       -0.26      6.02 o
  -2   6 -16        2.96        1.19      5.04 o
  -1   6 -16        0.91        4.57      4.80 o
   0   6 -16        1.28       10.41      7.10 o
   1   6 -16        3.80        2.25      3.41 o
   2   6 -16        1.70        0.97      3.35 o
   3   6 -16       23.45       12.35     10.35 o
  -3   7 -16        3.14        9.14     10.63 o
  -2   7 -16        2.04        0.04      6.95 o
  -1   7 -16       15.14       17.91      6.54 o
   0   7 -16        4.61        3.45      4.55 o
   1   7 -16        1.16        1.28      5.42 o
   2   7 -16        3.90        0.92      3.10 o
  -2   8 -16        2.67        6.40      5.87 o
  -1   8 -16        1.02        4.04      5.14 o
   0   8 -16        1.87        2.07      4.25 o
  -1  -8 -15       18.85       15.24      2.22 o
  -2  -7 -15       21.40       16.10     11.82 o
  -1  -7 -15        1.66       -0.02      1.21 o
   0  -7 -15        2.07        0.59      0.97 o
  -3  -6 -15        6.74        3.29      3.62 o
  -2  -6 -15        5.62        2.83      3.97 o
  -1  -6 -15        3.22        2.05      1.57 o
   0  -6 -15       12.06       -0.08      1.73 o
   1  -6 -15        6.87        5.50      1.00 o
   2  -6 -15        9.04       13.69      5.05 o
   3  -6 -15       11.54       14.27      5.49 o
   4  -6 -15       32.26       37.73      7.26 o
  -3  -5 -15       25.09       22.34      7.19 o
  -2  -5 -15        3.50        1.65      1.49 o
  -1  -5 -15        8.60        4.04      2.28 o
   0  -5 -15        4.19        1.65      1.66 o
   1  -5 -15       24.50       33.33      2.31 o
   2  -5 -15       62.19       93.14     10.85 o
   3  -5 -15       19.41       16.12      5.56 o
   4  -5 -15       27.50       37.56     10.38 o
   5  -5 -15       36.60       49.27      7.41 o
  -4  -4 -15        8.07        1.55      2.49 o
  -3  -4 -15        0.94        0.33      1.69 o
  -2  -4 -15        2.35        1.76      2.11 o
  -1  -4 -15        1.51        1.91      2.91 o
   0  -4 -15       15.49       20.34      2.32 o
   1  -4 -15       40.12       37.28      2.40 o
   2  -4 -15        9.49        2.81      1.90 o
   3  -4 -15        3.59        4.96      4.01 o
   4  -4 -15        8.17        1.24      7.82 o
   5  -4 -15        0.53       -3.65      3.65 o
  -4  -3 -15        5.88        3.00      4.08 o
  -3  -3 -15        9.98        4.82      5.59 o
  -2  -3 -15       21.73       18.94      2.62 o
  -1  -3 -15        6.76        6.24      2.59 o
   0  -3 -15       52.01       49.90      2.90 o
   1  -3 -15       14.95       11.41      2.79 o
   2  -3 -15        3.34        2.21      1.52 o
   3  -3 -15        9.65       14.18      2.22 o
   4  -3 -15        5.11        8.10      4.75 o
   5  -3 -15        0.41       -1.71      6.55 o
  -5  -2 -15        0.19        2.00      7.10 o
  -4  -2 -15       28.05       39.57      3.12 o
  -3  -2 -15       12.19        5.55      7.97 o
  -2  -2 -15       25.31       24.78      3.38 o
  -1  -2 -15       34.73       34.67      2.96 o
   0  -2 -15        2.19        3.67      1.77 o
   1  -2 -15       12.88       14.44      2.34 o
   2  -2 -15       10.77        9.18      2.09 o
   3  -2 -15       25.34       29.01      2.22 o
   4  -2 -15        1.99        2.52      1.48 o
   5  -2 -15       23.90       21.97      5.80 o
  -5  -1 -15       18.88       24.81      6.52 o
  -4  -1 -15        8.10        2.92      5.57 o
  -3  -1 -15       17.45       17.15      3.46 o
  -2  -1 -15       52.48       59.01      3.50 o
  -1  -1 -15       11.17       10.72      2.41 o
   0  -1 -15       12.55       11.64      2.73 o
   1  -1 -15       68.16       71.79      8.50 o
   2  -1 -15       36.53       38.71      6.59 o
   3  -1 -15        9.31       11.64      3.11 o
   4  -1 -15       31.51       36.51      5.01 o
   5  -1 -15       85.55       87.39      8.98 o
  -5   0 -15        0.15        0.21      2.71 o
  -4   0 -15       24.33       21.56      6.49 o
  -3   0 -15       44.23       47.90      3.52 o
  -2   0 -15        8.55        6.07      2.48 o
  -1   0 -15        4.74        2.60      2.68 o
   0   0 -15       61.78       55.80      5.48 o
   1   0 -15        5.65        3.72      2.18 o
   2   0 -15      215.48      233.32      7.89 o
   3   0 -15       50.00       47.49      3.22 o
   4   0 -15      142.97      150.72      4.79 o
   5   0 -15       26.33       28.71      2.99 o
  -5   1 -15        8.72       12.95      3.88 o
  -4   1 -15        5.04        3.07      2.37 o
  -3   1 -15       32.42       31.25      3.86 o
  -2   1 -15       61.90       69.90      4.26 o
  -1   1 -15       41.07       45.87      3.66 o
   0   1 -15       26.88       31.27      3.09 o
   1   1 -15       13.67       12.89      2.70 o
   2   1 -15      211.26      216.25      5.66 o
   3   1 -15        0.69        1.33      2.21 o
   4   1 -15        0.49        0.33      2.76 o
   5   1 -15       13.41       19.70      7.75 o
  -5   2 -15       11.26       15.00      3.18 o
  -4   2 -15        5.80        2.19      2.35 o
  -3   2 -15       19.52       27.38      5.81 o
  -2   2 -15       27.25       20.97     13.02 o
  -1   2 -15       28.08       42.03      3.62 o
   0   2 -15        7.57        7.80      3.15 o
   1   2 -15       11.34       11.92      2.80 o
   2   2 -15        9.86        6.76      4.74 o
   3   2 -15        5.75        2.41      2.27 o
   4   2 -15       21.11       24.29      4.00 o
   5   2 -15        0.67        4.46      5.03 o
  -5   3 -15       11.97       14.86      3.80 o
  -4   3 -15       37.51       46.95      4.15 o
  -3   3 -15       15.67        6.29      5.61 o
  -2   3 -15       42.48       53.17      5.27 o
  -1   3 -15       31.04       45.64      3.97 o
   0   3 -15       21.25       21.88      5.21 o
   1   3 -15       34.50       36.61      4.92 o
   2   3 -15       31.68       21.82     18.43 o
   3   3 -15        8.98        5.14      5.57 o
   4   3 -15        3.56        1.25      3.73 o
   5   3 -15        5.59        0.98      2.66 o
  -5   4 -15       10.15       13.06      6.54 o
  -4   4 -15        3.85        0.21      4.83 o
  -3   4 -15       12.78       -0.39      5.30 o
  -2   4 -15        0.50       -0.21      3.86 o
  -1   4 -15        0.50        0.58      5.28 o
   0   4 -15       40.48       46.67      4.13 o
   1   4 -15       46.45       39.49     22.66 o
   2   4 -15        2.47       -0.44      1.64 o
   3   4 -15        3.53        0.51      2.82 o
   4   4 -15       35.08       19.43     14.72 o
  -5   5 -15        7.23        3.23      6.43 o
  -4   5 -15        1.81        0.15      4.68 o
  -3   5 -15        4.14        1.07      8.01 o
  -2   5 -15        0.07        0.10      3.73 o
  -1   5 -15       35.46       -0.67      5.67 o
   0   5 -15        2.18       -1.54      2.96 o
   1   5 -15       11.07        6.90      7.42 o
   2   5 -15        1.12        1.52      2.03 o
   3   5 -15       43.97       43.96      4.06 o
   4   5 -15        0.53        1.17      2.34 o
  -4   6 -15        3.59        1.83      9.73 o
  -3   6 -15        6.77       -0.52      4.42 o
  -2   6 -15        3.93        0.67      6.09 o
  -1   6 -15        1.07        5.81      4.28 o
   0   6 -15        3.75        8.07      4.34 o
   1   6 -15        7.14        7.22      3.93 o
   2   6 -15        3.78        3.18      3.38 o
   3   6 -15       21.37       10.54      8.73 o
  -4   7 -15        6.99        6.56      6.67 o
  -3   7 -15        5.50        7.84      5.90 o
  -2   7 -15        5.59       -0.38      5.09 o
  -1   7 -15        1.27        0.34      7.74 o
   0   7 -15        6.54       10.03      4.68 o
   1   7 -15        5.05        0.42      6.16 o
   2   7 -15       19.37       17.46     12.89 o
   3   7 -15        9.04        7.62      7.42 o
  -3   8 -15        2.83       10.08      5.92 o
  -2   8 -15        8.42       11.50      6.23 o
  -1   8 -15        8.11        8.16      5.61 o
   0   8 -15        0.32        1.52      3.36 o
   1   8 -15       14.12       11.96      5.56 o
   2   8 -15        7.35        0.25      3.70 o
  -2   9 -15        4.84       10.25      6.29 o
  -1   9 -15        1.20       -2.23      4.76 o
   0   9 -15        3.97        9.13      5.67 o
  -2  -8 -14        0.90        1.42      2.87 o
  -1  -8 -14        4.27        4.27      1.64 o
  -3  -7 -14        1.47        1.70      3.41 o
  -2  -7 -14        7.24        4.12      4.14 o
  -1  -7 -14       11.95        5.10      5.37 o
   0  -7 -14       18.06       18.76      2.20 o
  -3  -6 -14       11.03        9.00      7.38 o
  -2  -6 -14        3.18        3.24      2.44 o
  -1  -6 -14        5.75        3.82      1.61 o
   0  -6 -14        0.17        0.69      0.90 o
   1  -6 -14        2.14        3.16      1.01 o
   2  -6 -14      127.09      122.94      7.88 o
   3  -6 -14       17.93       16.49      5.45 o
   4  -6 -14       26.91       21.21      6.27 o
  -4  -5 -14        2.59        3.28      3.21 o
  -3  -5 -14       12.67        8.22      7.17 o
  -2  -5 -14        2.25        2.81      1.66 o
  -1  -5 -14       11.42        9.80      1.79 o
   0  -5 -14       93.45       88.83      3.29 o
   1  -5 -14       51.51       53.80      3.37 o
   2  -5 -14       75.69       64.58      2.19 o
   3  -5 -14       41.36       42.79      6.27 o
   4  -5 -14       27.40       30.46      9.49 o
   5  -5 -14       13.56       26.63      6.15 o
  -4  -4 -14        1.57        2.97      3.19 o
  -3  -4 -14        6.92        4.14      1.94 o
  -2  -4 -14        5.35        1.97      1.70 o
  -1  -4 -14        4.64        4.10      1.79 o
   0  -4 -14        4.38        1.38      1.89 o
   1  -4 -14      176.02      168.65      3.81 o
   2  -4 -14       30.57       33.18      4.20 o
   3  -4 -14       50.03       46.01      4.49 o
   4  -4 -14        9.00       12.50      7.60 o
   5  -4 -14        0.92        4.82      4.05 o
   6  -4 -14        5.95        8.82      5.25 o
  -5  -3 -14        3.32        1.62      3.19 o
  -4  -3 -14        7.57        3.50      4.98 o
  -3  -3 -14       10.31        3.57      4.02 o
  -2  -3 -14       25.27       25.19      2.53 o
  -1  -3 -14       62.18       52.15      2.91 o
   0  -3 -14       27.19       29.68      3.63 o
   1  -3 -14       64.69       66.67      5.55 o
   2  -3 -14       32.20       35.03     11.85 o
   3  -3 -14       12.57        9.84      2.04 o
   4  -3 -14        8.47        7.71      3.01 o
   5  -3 -14        2.25        1.41      5.82 o
   6  -3 -14        2.82        6.74      4.84 o
  -5  -2 -14        4.07        3.04      4.31 o
  -4  -2 -14       11.33        4.30      5.68 o
  -3  -2 -14        8.46       10.31      2.30 o
  -2  -2 -14       33.41       35.60      3.44 o
  -1  -2 -14       73.31       76.97      4.93 o
   0  -2 -14       71.09       70.04      3.34 o
   1  -2 -14      233.61      261.51      6.22 o
   2  -2 -14       21.82       20.13      2.59 o
   3  -2 -14       15.73       14.56      1.80 o
   4  -2 -14       20.65       18.49      2.77 o
   5  -2 -14       38.89       42.58      3.42 o
   6  -2 -14       17.43        0.88      3.75 o
  -5  -1 -14        3.81        4.40      4.64 o
  -4  -1 -14        2.48        0.71      1.51 o
  -3  -1 -14       23.04       19.04      2.85 o
  -2  -1 -14       11.61       14.85      2.40 o
  -1  -1 -14       68.39       69.04      3.24 o
   0  -1 -14       52.56       56.31      3.81 o
   1  -1 -14       55.94       61.91      3.04 o
   2  -1 -14       35.93       40.88      4.06 o
   3  -1 -14      281.29      290.08      6.85 o
   4  -1 -14      225.71      250.93      6.52 o
   5  -1 -14       59.76       60.37      3.21 o
   6  -1 -14        1.17        1.09      2.33 o
  -5   0 -14        3.38        2.20      1.88 o
  -4   0 -14        1.92        2.95      2.13 o
  -3   0 -14       11.04        9.22      2.34 o
  -2   0 -14       16.16       19.95      4.21 o
  -1   0 -14       14.03       15.56      2.54 o
   0   0 -14      143.01      143.01      4.43 o
   1   0 -14      613.18      603.11      9.67 o
   2   0 -14      258.23      259.11      6.78 o
   3   0 -14      173.66      197.52      5.03 o
   4   0 -14       68.52       71.64      3.43 o
   5   0 -14       19.02       22.83      3.56 o
   6   0 -14        9.26        5.33      4.03 o
  -6   1 -14        8.98        7.79      6.08 o
  -5   1 -14        4.37        3.65      2.28 o
  -4   1 -14        2.29        1.18      2.57 o
  -3   1 -14       52.59       56.17      5.39 o
  -2   1 -14       38.47       44.70      5.73 o
  -1   1 -14       17.24       18.33      3.28 o
   0   1 -14      340.59      331.01      6.96 o
   1   1 -14      111.78      123.74      4.46 o
   2   1 -14      365.84      386.98      7.39 o
   3   1 -14       20.83       31.48      4.67 o
   4   1 -14       34.08       35.23      3.01 o
   5   1 -14        5.59        4.17      2.61 o
   6   1 -14        2.43        1.00      2.14 o
  -6   2 -14       18.43       22.25      7.26 o
  -5   2 -14       38.55       47.00      4.86 o
  -4   2 -14        1.02        1.86      2.15 o
  -3   2 -14       23.44       21.01      3.06 o
  -2   2 -14        4.22        1.35      2.11 o
  -1   2 -14       51.01       41.74      4.19 o
   0   2 -14       65.42       58.43      4.39 o
   1   2 -14       46.05       54.63      3.53 o
   2   2 -14       13.57       12.69      2.85 o
   3   2 -14       24.17       27.66      5.91 o
   4   2 -14       35.83       35.74      3.65 o
   5   2 -14        3.90        4.85      4.64 o
  -6   3 -14       46.82       58.35      4.65 o
  -5   3 -14       12.11       18.90      6.36 o
  -4   3 -14       15.69       15.57      5.44 o
  -3   3 -14        9.43       -0.59      4.51 o
  -2   3 -14       15.46       19.63      4.79 o
  -1   3 -14        2.66        3.89      2.89 o
   0   3 -14       31.77       35.40      6.28 o
   1   3 -14       45.42       44.57      3.52 o
   2   3 -14       21.80       19.08      3.63 o
   3   3 -14        6.69        2.89      3.06 o
   4   3 -14       14.71        9.23      6.87 o
   5   3 -14       24.02       23.78     17.77 o
  -5   4 -14        8.63       14.52      6.30 o
  -4   4 -14       25.15       11.31     10.52 o
  -3   4 -14        2.00        0.55      6.88 o
  -2   4 -14        2.29       -0.32      3.05 o
  -1   4 -14       84.57       91.37      6.57 o
   0   4 -14        7.32        7.37      3.58 o
   1   4 -14       25.37       35.33      8.34 o
   2   4 -14        1.55        2.57      2.08 o
   3   4 -14       16.60        8.27      5.74 o
   4   4 -14        1.51       -0.13      1.44 o
   5   4 -14       42.29       31.72     21.74 o
  -5   5 -14       15.48       11.24     10.97 o
  -4   5 -14        6.77       11.63      5.73 o
  -3   5 -14       63.15       79.46      7.71 o
  -2   5 -14        3.28        0.09      6.87 o
  -1   5 -14        3.52        0.30      3.85 o
   0   5 -14       19.17       22.02      4.62 o
   1   5 -14      124.48      103.46      9.55 o
   2   5 -14       24.26       13.82     10.15 o
   3   5 -14       22.01        0.49      5.18 o
   4   5 -14       10.81        5.61      5.13 o
  -5   6 -14        3.40        3.73      9.01 o
  -4   6 -14        1.83        3.83      4.72 o
  -3   6 -14       23.20       27.26      6.77 o
  -2   6 -14        7.69       -0.14      4.93 o
  -1   6 -14       20.68       17.67      5.28 o
   0   6 -14        2.91        2.04      3.50 o
   1   6 -14       64.14       62.22      5.99 o
   2   6 -14        2.04       -0.36      1.90 o
   3   6 -14        2.00        2.37      2.53 o
   4   6 -14        6.71        2.66      2.68 o
  -5   7 -14        9.60       15.35      7.27 o
  -4   7 -14       14.91       18.00      6.87 o
  -3   7 -14        3.32        1.96      5.05 o
  -2   7 -14       22.84       33.97      6.97 o
  -1   7 -14       43.05       44.63     10.56 o
   0   7 -14        0.69        1.52      3.74 o
   1   7 -14        8.09        4.57      7.18 o
   2   7 -14        0.61        0.84      3.21 o
   3   7 -14       14.23       11.64      8.62 o
  -4   8 -14        7.06       10.87      6.45 o
  -3   8 -14       10.07       12.31      5.93 o
  -2   8 -14       21.24       23.15      6.47 o
  -1   8 -14        4.01        9.24      5.01 o
   0   8 -14        3.55        6.38      4.20 o
   1   8 -14        1.11        0.00      4.23 o
   2   8 -14        4.43        3.37      6.60 o
  -3   9 -14        2.80        5.27      5.51 o
  -2   9 -14       13.69       12.40      6.24 o
  -1   9 -14        4.79        9.34      5.21 o
   0   9 -14        4.85        6.57      4.90 o
   1   9 -14        3.61        8.86      5.36 o
  -1  10 -14       14.11       15.29      5.87 o
  -1  -9 -13       29.50       42.72      2.64 o
  -2  -8 -13       15.27       13.32      2.46 o
  -1  -8 -13       16.39       23.91      2.18 o
   0  -8 -13       18.26       21.84      3.37 o
  -3  -7 -13        0.01        0.22      1.98 o
  -2  -7 -13       14.16        8.32      3.37 o
  -1  -7 -13        8.12        4.25      4.55 o
   0  -7 -13       10.86        5.35      5.67 o
   1  -7 -13        3.79        1.82      0.60 o
  -4  -6 -13        4.97        3.61      3.38 o
  -3  -6 -13       56.20       67.88      3.81 o
  -2  -6 -13        2.99        3.97      1.87 o
  -1  -6 -13        4.25        3.55      1.32 o
   0  -6 -13       16.98       20.05      1.41 o
   1  -6 -13       17.92       19.79      1.76 o
   2  -6 -13        7.14        3.65      3.95 o
   3  -6 -13        6.37       10.81      4.70 o
  -4  -5 -13       17.83       20.14     13.14 o
  -3  -5 -13        6.85        2.71      2.53 o
  -2  -5 -13        6.23        5.51      1.97 o
  -1  -5 -13       31.77       30.47      2.10 o
   0  -5 -13      165.07      141.22      7.52 o
   1  -5 -13       13.97       12.31      1.18 o
   2  -5 -13       31.23       25.68      2.75 o
   3  -5 -13       23.44       28.04      5.21 o
   4  -5 -13       50.89       47.13      9.89 o
   5  -5 -13        4.62        6.16      4.79 o
  -5  -4 -13       22.67       20.92      3.84 o
  -4  -4 -13        0.74        0.64      3.20 o
  -3  -4 -13        0.51        1.22      1.26 o
  -2  -4 -13      282.31      270.11      5.49 o
  -1  -4 -13      171.07      143.91      7.74 o
   0  -4 -13      332.40      299.11      6.10 o
   1  -4 -13        4.69        5.62      1.37 o
   2  -4 -13       11.77       10.12      2.37 o
   3  -4 -13       60.00       66.57      2.18 o
   4  -4 -13        4.75        4.74      4.13 o
   5  -4 -13        5.33        3.52      6.66 o
   6  -4 -13        3.81        7.36      4.87 o
  -5  -3 -13        1.21        2.44      2.75 o
  -4  -3 -13       23.31       27.21      2.26 o
  -3  -3 -13       71.46       61.03      4.87 o
  -2  -3 -13       30.86       23.20      3.94 o
  -1  -3 -13      187.13      171.78      4.25 o
   0  -3 -13       12.16       14.24      2.41 o
   1  -3 -13        0.51        0.83      1.14 o
   2  -3 -13       66.27       61.35      2.30 o
   3  -3 -13       26.13       29.34      1.54 o
   4  -3 -13        7.90        7.88      2.07 o
   5  -3 -13       32.87       34.77      8.72 o
   6  -3 -13        7.02       -2.07      6.27 o
  -5  -2 -13        1.17        0.92      3.43 o
  -4  -2 -13       12.48        3.02      6.39 o
  -3  -2 -13       10.35        9.40      2.04 o
  -2  -2 -13        4.57        4.94      2.27 o
  -1  -2 -13       17.08       23.25      2.28 o
   0  -2 -13       41.43       36.45      2.71 o
   1  -2 -13       68.44       67.93      2.67 o
   2  -2 -13       20.28       21.50      1.81 o
   3  -2 -13       73.91       78.46      2.57 o
   4  -2 -13       32.99       40.31      2.95 o
   5  -2 -13       73.53       75.29      3.84 o
   6  -2 -13        5.87       -0.75      3.32 o
  -6  -1 -13        4.31       -0.14      2.88 o
  -5  -1 -13        0.52        0.06      1.00 o
  -4  -1 -13       10.07        4.55      5.88 o
  -3  -1 -13      101.12      114.77      7.79 o
  -2  -1 -13       80.85       83.62      3.28 o
  -1  -1 -13       19.95       21.59      2.38 o
   0  -1 -13       51.08       54.39      2.87 o
   1  -1 -13      121.32      113.42      3.45 o
   2  -1 -13       57.23       61.17      3.70 o
   3  -1 -13      318.95      356.26      9.45 o
   4  -1 -13        4.35        5.06      2.15 o
   5  -1 -13       98.02      103.40      4.52 o
   6  -1 -13       13.78        7.25      5.35 o
  -6   0 -13        6.24        8.39      5.63 o
  -5   0 -13        3.07        2.78      2.75 o
  -4   0 -13       24.94       23.75      2.56 o
  -3   0 -13        2.38        2.91      1.78 o
  -2   0 -13       27.88       33.93      3.30 o
  -1   0 -13      270.11      274.00      7.90 o
   0   0 -13      189.56      204.09      5.28 o
   1   0 -13      537.64      548.52     10.87 o
   2   0 -13      352.64      381.44      7.71 o
   3   0 -13      180.15      184.20     11.23 o
   4   0 -13       10.08        7.61      1.99 o
   5   0 -13       18.79       25.02      2.56 o
   6   0 -13        0.62        1.51      2.14 o
  -6   1 -13        5.76        2.57      4.90 o
  -5   1 -13       46.60       57.82      4.45 o
  -4   1 -13       16.20       15.74      2.54 o
  -3   1 -13       61.73       63.76      3.95 o
  -2   1 -13      557.99      582.22     18.41 o
  -1   1 -13      593.80      590.81     22.01 o
   0   1 -13     1217.45     1247.98     25.24 o
   1   1 -13      147.23      142.11      4.33 o
   2   1 -13       21.08       19.86      2.39 o
   3   1 -13       29.79       33.01      3.47 o
   4   1 -13        7.54       10.35      2.26 o
   5   1 -13       10.70        8.97      6.36 o
   6   1 -13        7.78        9.22      7.83 o
  -6   2 -13        3.34        1.92      2.00 o
  -5   2 -13        0.64        2.00      2.08 o
  -4   2 -13       74.41       60.24     15.02 o
  -3   2 -13        3.20       -0.88      3.15 o
  -2   2 -13      458.71      440.35     12.88 o
  -1   2 -13       31.72       31.41      3.15 o
   0   2 -13       25.18       25.10      3.42 o
   1   2 -13       26.19       28.53      3.44 o
   2   2 -13        5.41        5.73      2.13 o
   3   2 -13        8.15       10.26      2.81 o
   4   2 -13       20.28       18.66      3.00 o
   5   2 -13        4.11        3.17      2.95 o
   6   2 -13        1.95        4.88      3.26 o
  -6   3 -13        3.39       11.37      6.26 o
  -5   3 -13        4.53        5.65      7.81 o
  -4   3 -13       33.34       43.24      6.23 o
  -3   3 -13       11.88       12.24      4.44 o
  -2   3 -13       18.79       29.28      7.69 o
  -1   3 -13       29.56       25.55      4.37 o
   0   3 -13       11.98        9.52      2.54 o
   1   3 -13       56.73       68.39      3.66 o
   2   3 -13      130.44      113.91      5.12 o
   3   3 -13       27.02       30.83      3.25 o
   4   3 -13        5.55        4.04      2.26 o
   5   3 -13        7.36        2.66      3.00 o
   6   3 -13       12.09        9.06      8.43 o
  -6   4 -13        9.77       14.31      6.42 o
  -5   4 -13        1.94        7.55      5.19 o
  -4   4 -13        2.46        4.99      4.43 o
  -3   4 -13        0.33       -0.05      3.63 o
  -2   4 -13        7.75        4.31      6.42 o
  -1   4 -13        9.72       14.36      4.11 o
   0   4 -13       54.68       50.16      5.02 o
   1   4 -13        8.78        5.39      2.37 o
   2   4 -13      104.28      101.94     16.91 o
   3   4 -13       60.82       66.26      3.82 o
   4   4 -13        2.10        3.95      3.59 o
   5   4 -13        0.58        3.14      2.68 o
  -6   5 -13        4.90        4.73      6.12 o
  -5   5 -13        7.16       13.54      5.73 o
  -4   5 -13       17.14       22.08      5.79 o
  -3   5 -13       39.91       42.99      6.48 o
  -2   5 -13       10.83       12.44      4.95 o
  -1   5 -13        3.46        7.72      4.18 o
   0   5 -13       66.86       63.86      8.74 o
   1   5 -13      289.77      297.68     13.27 o
   2   5 -13       18.36       11.63      2.88 o
   3   5 -13       88.91       89.79      5.50 o
   4   5 -13        0.29       -0.03      1.77 o
   5   5 -13       13.41       11.25      9.14 o
  -5   6 -13       23.43       32.09      7.13 o
  -4   6 -13       22.93       27.15      6.37 o
  -3   6 -13       21.22       17.50      5.87 o
  -2   6 -13        5.58        0.88      4.10 o
  -1   6 -13       19.66       12.58      4.64 o
   0   6 -13       11.29       17.61      4.63 o
   1   6 -13      180.81      157.60      7.64 o
   2   6 -13       11.74       13.23      3.94 o
   3   6 -13        9.54        3.88      3.92 o
   4   6 -13        7.45        4.18      4.15 o
  -5   7 -13       12.51       12.05      6.61 o
  -4   7 -13        0.32        2.46      4.77 o
  -3   7 -13       13.34       18.53      5.63 o
  -2   7 -13       61.66       72.65      7.47 o
  -1   7 -13       32.80       31.17      8.87 o
   0   7 -13       71.68       74.33      6.60 o
   1   7 -13        5.51        6.66      5.28 o
   2   7 -13       38.19       42.97      5.47 o
   3   7 -13        8.40        4.00      3.89 o
   4   7 -13       11.57        8.18      8.37 o
  -5   8 -13        2.28        7.76      5.65 o
  -4   8 -13        1.57        3.80      4.72 o
  -3   8 -13        0.07       -0.52      4.47 o
  -2   8 -13        1.80        2.02      4.09 o
  -1   8 -13        3.79        8.85      4.68 o
   0   8 -13       34.63       43.31      5.89 o
   1   8 -13        6.60       11.36      4.67 o
   2   8 -13       17.35       13.65      4.78 o
   3   8 -13        5.83        3.12      3.17 o
  -4   9 -13       12.06       12.35     10.13 o
  -3   9 -13        0.44       -2.37      7.61 o
  -2   9 -13        0.03       -0.58      4.09 o
  -1   9 -13       18.60       24.04      5.66 o
   0   9 -13       10.41        8.46      4.79 o
   1   9 -13       12.44       12.30      5.35 o
   2   9 -13       15.85       21.08      5.94 o
  -3  10 -13        3.92        8.74      9.25 o
  -2  10 -13        3.67        3.25      7.80 o
  -1  10 -13        5.09        2.49      4.76 o
   0  10 -13       25.51       33.66      6.81 o
   1  10 -13        1.52       -0.20      4.55 o
  -1 -10 -12        4.85        4.36      2.86 o
  -2  -9 -12       15.63       11.59      2.97 o
  -1  -9 -12      154.23      180.28      4.37 o
   0  -9 -12       47.05       47.74      3.08 o
  -3  -8 -12       18.50       14.92     11.22 o
  -2  -8 -12       20.12       25.19      4.08 o
  -1  -8 -12        9.05       10.74      2.18 o
   0  -8 -12       10.44        6.85      1.51 o
   1  -8 -12       20.07       17.77      0.92 o
  -4  -7 -12        1.25        0.87      2.29 o
  -3  -7 -12        8.31        4.02      4.18 o
  -2  -7 -12       16.90       14.54      3.61 o
  -1  -7 -12        9.56        2.12      3.33 o
   0  -7 -12       20.27       11.58      4.35 o
   1  -7 -12       52.65       56.35      1.73 o
  -4  -6 -12        1.38        0.94      2.17 o
  -3  -6 -12       50.26       56.02      4.16 o
  -2  -6 -12       32.46       30.46      2.52 o
  -1  -6 -12       24.83       25.32      1.98 o
   0  -6 -12       63.81       64.77      1.87 o
   1  -6 -12        3.51        2.14      0.94 o
   2  -6 -12      217.94      231.37      9.25 o
   3  -6 -12      143.28      140.29      8.09 o
  -5  -5 -12        1.21        0.86      2.50 o
  -4  -5 -12       13.82        9.22      8.66 o
  -3  -5 -12       37.86       32.58      8.24 o
  -2  -5 -12       39.05       38.57      2.54 o
  -1  -5 -12       18.49       22.65      2.16 o
   0  -5 -12      314.32      272.53      7.09 o
   1  -5 -12       16.24       15.60      0.93 o
   2  -5 -12        6.94        9.27      1.17 o
   3  -5 -12      145.40      154.05      7.80 o
   4  -5 -12       75.71       82.47      6.96 o
  -5  -4 -12       18.46       17.05      4.28 o
  -4  -4 -12       79.07       74.14      4.90 o
  -3  -4 -12       14.85        7.00      3.55 o
  -2  -4 -12      101.65       74.90      2.94 o
  -1  -4 -12       36.12       37.45      3.65 o
   0  -4 -12       89.30       84.19      2.71 o
   1  -4 -12        8.10        7.17      2.02 o
   2  -4 -12       17.93       17.66      3.32 o
   3  -4 -12      100.33      101.56      7.47 o
   4  -4 -12        2.95        2.06      3.46 o
   5  -4 -12       12.86       17.81      7.36 o
  -6  -3 -12       17.97        9.63      3.76 o
  -5  -3 -12       11.06        8.67      3.70 o
  -4  -3 -12        7.52        3.45      1.72 o
  -3  -3 -12       64.12       56.98      4.57 o
  -2  -3 -12       90.41       82.30      3.00 o
  -1  -3 -12      103.18      111.08      3.22 o
   0  -3 -12       15.12       16.50      1.81 o
   1  -3 -12      134.97      133.26      3.82 o
   2  -3 -12       61.26       63.01      2.05 o
   3  -3 -12       39.94       42.72      2.20 o
   4  -3 -12       15.74       14.26      1.22 o
   5  -3 -12       26.19       25.52      5.04 o
   6  -3 -12        4.54        2.89      3.44 o
  -6  -2 -12       12.59       11.82      4.54 o
  -5  -2 -12       21.21       22.20      8.17 o
  -4  -2 -12       52.85       54.73      4.89 o
  -3  -2 -12       35.82       33.50      2.67 o
  -2  -2 -12        5.45        4.82      1.95 o
  -1  -2 -12       13.84       18.89      5.61 o
   0  -2 -12      108.10      107.06      3.93 o
   1  -2 -12      133.23      137.39      3.32 o
   2  -2 -12       13.67       15.24      1.59 o
   3  -2 -12        4.02        3.38      1.73 o
   4  -2 -12       15.76       22.80      1.70 o
   5  -2 -12        1.03        1.04      1.26 o
   6  -2 -12        2.38        0.08      3.61 o
   7  -2 -12        5.26       -1.25      3.41 o
  -6  -1 -12       12.93        6.95      7.34 o
  -5  -1 -12       37.44       35.49      2.53 o
  -4  -1 -12        7.74        7.41      2.79 o
  -3  -1 -12       56.37       63.72      5.51 o
  -2  -1 -12       36.44       35.18      3.92 o
  -1  -1 -12       36.65       37.67      4.63 o
   0  -1 -12      209.84      206.29      5.21 o
   1  -1 -12      203.90      218.16      5.97 o
   2  -1 -12       86.41       87.45      2.85 o
   3  -1 -12      218.79      213.96      4.46 o
   4  -1 -12       34.44       40.18      2.39 o
   5  -1 -12       25.32       26.39      2.39 o
   6  -1 -12       12.43       12.46      8.18 o
   7  -1 -12        3.42        0.52      5.73 o
  -6   0 -12        4.10        6.98      4.92 o
  -5   0 -12        8.56        6.98      1.84 o
  -4   0 -12        5.83        6.26      1.87 o
  -3   0 -12      144.28      147.41      4.08 o
  -2   0 -12       51.05       51.02      2.99 o
  -1   0 -12     1262.10     1239.12     16.31 o
   0   0 -12      430.37      447.64      9.37 o
   1   0 -12     1182.20     1194.12     32.79 o
   2   0 -12      215.15      210.64      9.58 o
   3   0 -12        2.83        2.84      1.48 o
   4   0 -12      104.75      102.07      4.28 o
   5   0 -12       14.67       11.69      2.23 o
   6   0 -12        0.30        0.74      1.96 o
  -6   1 -12       14.25       15.82      5.87 o
  -5   1 -12       58.78       53.85      3.27 o
  -4   1 -12       69.10       78.55      6.25 o
  -3   1 -12      364.54      380.45     14.03 o
  -2   1 -12     1158.71     1123.45     20.79 o
  -1   1 -12      915.89      890.85     23.41 o
   0   1 -12       42.05       50.02      3.04 o
   1   1 -12      138.79      139.71      4.09 o
   2   1 -12      189.90      190.57      4.44 o
   3   1 -12       12.06       11.41      2.62 o
   4   1 -12       33.32       35.52      2.68 o
   5   1 -12       13.57       10.55      3.75 o
   6   1 -12       15.95        3.82      3.77 o
  -6   2 -12       50.05       50.82      6.59 o
  -5   2 -12       66.90       72.82      7.41 o
  -4   2 -12      184.44      185.59      9.00 o
  -3   2 -12      173.46      188.78      8.03 o
  -2   2 -12      286.38      288.17      9.51 o
  -1   2 -12        6.01        2.97      3.59 o
   0   2 -12        5.20        4.54      2.08 o
   1   2 -12      163.89      172.19      5.63 o
   2   2 -12      279.19      258.19      9.33 o
   3   2 -12       67.76       67.30      3.23 o
   4   2 -12       11.01       11.78      2.33 o
   5   2 -12        4.34        2.60      2.26 o
   6   2 -12       19.97       16.37     11.60 o
  -6   3 -12       27.99       19.89      6.30 o
  -5   3 -12       19.78       13.38      5.51 o
  -4   3 -12      128.70      112.72      7.80 o
  -3   3 -12       26.59       29.27      4.93 o
  -2   3 -12       49.71       50.78      5.27 o
  -1   3 -12       66.08       65.31      5.42 o
   0   3 -12       48.29       59.91      4.78 o
   1   3 -12        7.06        8.28      2.30 o
   2   3 -12       94.44       89.98      4.67 o
   3   3 -12       59.27       69.39      3.40 o
   4   3 -12       20.34       25.13      7.44 o
   5   3 -12        1.61        4.87      2.22 o
   6   3 -12        7.58        5.91      4.65 o
  -6   4 -12       17.86       21.14     10.22 o
  -5   4 -12        0.29       -2.48      4.11 o
  -4   4 -12        3.58        1.69      3.72 o
  -3   4 -12       33.05       33.49      5.38 o
  -2   4 -12      154.30      183.84      7.99 o
  -1   4 -12       14.81       13.98      3.99 o
   0   4 -12       69.26       62.43      5.25 o
   1   4 -12       19.45       16.12      3.51 o
   2   4 -12       42.27       47.89      3.56 o
   3   4 -12       57.45       59.43      4.02 o
   4   4 -12       11.62        9.30      4.31 o
   5   4 -12        5.12        3.59      3.45 o
   6   4 -12        4.62        5.33      7.48 o
  -6   5 -12        6.35       10.12      5.93 o
  -5   5 -12       11.16       11.84      5.37 o
  -4   5 -12       40.59       52.23      6.46 o
  -3   5 -12       33.74       49.51      6.11 o
  -2   5 -12       64.51       67.21      5.98 o
  -1   5 -12      388.69      413.48     11.97 o
   0   5 -12       50.36       41.53      7.65 o
   1   5 -12       67.40       67.07      8.00 o
   2   5 -12       16.35       10.85      3.26 o
   3   5 -12        9.61        8.44      2.56 o
   4   5 -12       22.79       22.67      2.99 o
   5   5 -12        0.87        3.58      3.68 o
  -6   6 -12        3.00        6.21      5.31 o
  -5   6 -12       18.19       22.62      6.29 o
  -4   6 -12        0.59       -0.95      3.85 o
  -3   6 -12       96.50       93.44      7.79 o
  -2   6 -12       11.95       13.35      4.83 o
  -1   6 -12      560.56      592.97     19.77 o
   0   6 -12      105.12       97.36      6.56 o
   1   6 -12       15.85       21.42      4.22 o
   2   6 -12       58.14       64.21      5.46 o
   3   6 -12        1.44        2.21      2.27 o
   4   6 -12        0.33        1.19      2.16 o
   5   6 -12        4.21        2.78      2.82 o
  -6   7 -12       37.53       55.50      8.60 o
  -5   7 -12       30.55       28.98      6.87 o
  -4   7 -12       21.18       28.96     10.17 o
  -3   7 -12      107.69      123.67      8.13 o
  -2   7 -12       70.72       76.72      7.18 o
  -1   7 -12       29.13       29.31      5.12 o
   0   7 -12       38.46       39.75      5.48 o
   1   7 -12        0.27        2.96      3.16 o
   2   7 -12       34.97       42.47      4.94 o
   3   7 -12       17.53        6.30      6.26 o
   4   7 -12        1.80        1.39      2.23 o
  -5   8 -12       31.61       37.50      7.49 o
  -4   8 -12        3.80        4.69      7.78 o
  -3   8 -12        1.08        3.46      6.84 o
  -2   8 -12        3.14        3.56      3.95 o
  -1   8 -12       24.40       30.61      5.75 o
   0   8 -12       87.63       82.72      6.93 o
   1   8 -12       50.24       55.88      6.14 o
   2   8 -12        0.28       -2.12      3.40 o
   3   8 -12        1.11        1.30      2.97 o
   4   8 -12        1.94        1.76      2.66 o
  -5   9 -12       24.91       36.40     12.22 o
  -4   9 -12        8.80        8.94      9.53 o
  -3   9 -12       21.04       25.14      9.79 o
  -2   9 -12        1.02        0.86      3.47 o
  -1   9 -12       31.41       39.35      5.77 o
   0   9 -12       11.54       14.46      5.04 o
   1   9 -12       18.45       21.70      5.27 o
   2   9 -12       13.40       15.35      4.99 o
   3   9 -12       37.43       56.52      7.23 o
  -4  10 -12        1.38        4.55      5.35 o
  -3  10 -12        5.21        6.11      4.78 o
  -2  10 -12       17.23       12.46      8.71 o
  -1  10 -12        2.07        4.41      3.88 o
   0  10 -12       32.65       48.20      6.51 o
   1  10 -12       34.28       42.45     11.20 o
   2  10 -12        3.50        7.70      4.73 o
  -2  11 -12       96.78      103.87      8.41 o
  -1  11 -12       10.25       11.65      8.23 o
   0  11 -12        0.24        1.87      4.27 o
  -1 -10 -11        0.82        3.09      2.23 o
  -3  -9 -11       14.49        8.86     10.57 o
  -2  -9 -11       23.27       28.11      3.71 o
  -1  -9 -11        2.82        3.41      2.53 o
   0  -9 -11       20.05       19.20      1.60 o
  -3  -8 -11       26.36       35.09      3.44 o
  -2  -8 -11       18.52       14.05      2.46 o
  -1  -8 -11        7.08        6.90      1.64 o
   0  -8 -11        0.97        2.26      1.53 o
   1  -8 -11       75.63       72.61      1.82 o
  -4  -7 -11        4.76        4.59      4.25 o
  -3  -7 -11       26.33       24.42      2.96 o
  -2  -7 -11        7.10        6.81      2.38 o
  -1  -7 -11       58.45       56.93      2.80 o
   0  -7 -11        1.57        0.99      0.89 o
   1  -7 -11        5.04        4.84      0.97 o
  -5  -6 -11        6.10        3.62      3.56 o
  -4  -6 -11       12.36        5.80      5.08 o
  -3  -6 -11       15.95       15.09      3.94 o
  -2  -6 -11        4.60        3.81      2.09 o
  -1  -6 -11       37.34       42.58      2.53 o
   0  -6 -11       30.13       30.20      1.49 o
   1  -6 -11       23.58       24.23      0.88 o
   2  -6 -11       92.16      104.47      6.42 o
  -5  -5 -11        1.56        1.87      4.27 o
  -4  -5 -11       10.58        3.83      5.11 o
  -3  -5 -11       13.80       11.12      2.41 o
  -2  -5 -11      102.58       91.15      4.33 o
  -1  -5 -11       74.45       61.78      2.29 o
   0  -5 -11      126.77      137.78      3.94 o
   1  -5 -11       71.41       77.00      2.41 o
   2  -5 -11       30.70       40.87      4.49 o
   3  -5 -11       47.46       83.42      8.55 o
   4  -5 -11      100.38       99.45      6.89 o
  -6  -4 -11        0.88        1.53      2.92 o
  -5  -4 -11       18.62       14.35      8.30 o
  -4  -4 -11      137.85      125.54      4.93 o
  -3  -4 -11        1.61       -0.88      1.48 o
  -2  -4 -11       94.23       77.07      2.77 o
  -1  -4 -11       20.15       25.46      3.82 o
   0  -4 -11       43.98       49.36      2.34 o
   1  -4 -11       61.36       65.21      2.50 o
   2  -4 -11        8.63        7.61      1.56 o
   3  -4 -11       13.72       13.05      1.72 o
   4  -4 -11       10.37        6.58      3.73 o
   5  -4 -11       10.81       10.98      4.10 o
  -6  -3 -11       21.81       20.08      4.89 o
  -5  -3 -11        4.06        0.95      3.65 o
  -4  -3 -11       57.34       58.81      2.77 o
  -3  -3 -11       37.81       33.42      2.10 o
  -2  -3 -11       81.05       79.02      3.27 o
  -1  -3 -11       38.49       38.38      2.70 o
   0  -3 -11       20.73       22.64      2.07 o
   1  -3 -11       80.57       87.33      4.20 o
   2  -3 -11       37.32       35.42      3.66 o
   3  -3 -11       53.64       56.94      1.87 o
   4  -3 -11       64.99       67.55      2.38 o
   5  -3 -11       35.16       33.55      4.81 o
   6  -3 -11       66.37       77.34      6.22 o
  -6  -2 -11        9.61        9.15      4.17 o
  -5  -2 -11        2.46       -0.85      2.14 o
  -4  -2 -11       35.87       37.19      2.02 o
  -3  -2 -11       92.04       86.49      2.89 o
  -2  -2 -11       72.96       65.11      2.68 o
  -1  -2 -11       28.65       31.01      3.95 o
   0  -2 -11      195.47      195.63      3.90 o
   1  -2 -11       20.47       24.50      3.63 o
   2  -2 -11       65.97       65.45      3.73 o
   3  -2 -11        2.22        3.41      1.08 o
   4  -2 -11        2.41        3.30      1.77 o
   5  -2 -11       18.73       18.29      3.68 o
   6  -2 -11       27.09        0.06      4.67 o
  -6  -1 -11        2.07        7.12      3.92 o
  -5  -1 -11        5.83        5.19      1.34 o
  -4  -1 -11      127.39      116.46      3.19 o
  -3  -1 -11      200.45      192.02      9.11 o
  -2  -1 -11       51.34       51.95      2.56 o
  -1  -1 -11      189.54      200.41      4.80 o
   0  -1 -11       93.13       86.77      2.87 o
   1  -1 -11      127.01      131.15      3.91 o
   2  -1 -11       34.24       38.94      2.72 o
   3  -1 -11       73.89       63.46      2.41 o
   4  -1 -11       90.77       98.67      3.74 o
   5  -1 -11        4.97        5.65      1.85 o
   6  -1 -11        4.44        6.88      3.65 o
   7  -1 -11       17.21        0.81      4.06 o
  -6   0 -11        3.92        3.30      4.34 o
  -5   0 -11       41.77       36.44      2.21 o
  -4   0 -11        9.01        5.41      1.64 o
  -3   0 -11      132.04      131.63      5.47 o
  -2   0 -11       81.38       76.31      3.77 o
  -1   0 -11      750.77      776.12     11.18 o
   0   0 -11      213.54      211.60      6.68 o
   1   0 -11      231.50      238.28      4.58 o
   2   0 -11       15.34       16.55      1.85 o
   3   0 -11      120.33      123.71      3.34 o
   4   0 -11        1.79        3.65      1.60 o
   5   0 -11        1.06        2.80      2.20 o
   6   0 -11        0.25       -0.72      3.96 o
   7   0 -11        8.56       -0.03      3.52 o
  -7   1 -11        5.37        8.28      5.61 o
  -6   1 -11       13.95       20.28      5.74 o
  -5   1 -11       95.92       98.04      4.52 o
  -4   1 -11      144.09      144.71      4.50 o
  -3   1 -11     1717.21     1685.82     37.22 o
  -2   1 -11       74.69       77.04      3.29 o
  -1   1 -11      157.51      158.49      4.03 o
   0   1 -11      150.02      167.89      4.14 o
   1   1 -11      228.98      240.07      4.83 o
   2   1 -11      113.80      109.80      7.10 o
   3   1 -11       48.25       45.47      2.59 o
   4   1 -11       21.27       22.17      2.91 o
   5   1 -11       15.53       15.03      2.67 o
   6   1 -11        1.58        1.27      1.75 o
   7   1 -11        4.42        5.07      5.92 o
  -7   2 -11       42.94       37.70      7.61 o
  -6   2 -11      123.72      132.46     13.65 o
  -5   2 -11      259.61      283.08     11.08 o
  -4   2 -11      475.70      497.13     18.01 o
  -3   2 -11       64.62       86.42      8.73 o
  -2   2 -11      129.07      141.91      6.29 o
  -1   2 -11       32.56       33.83      3.80 o
   0   2 -11      211.66      219.26      4.84 o
   1   2 -11      208.49      222.45      6.78 o
   2   2 -11      139.49      134.21      3.90 o
   3   2 -11      103.60      103.05      3.97 o
   4   2 -11       80.52       91.70      6.18 o
   5   2 -11       25.80       21.66      3.32 o
   6   2 -11        3.25        3.23      2.04 o
  -7   3 -11       60.88       64.83      8.74 o
  -6   3 -11       99.97      110.19      8.56 o
  -5   3 -11        2.68        2.16      4.08 o
  -4   3 -11       81.88      105.24     10.31 o
  -3   3 -11        0.18        1.14      4.31 o
  -2   3 -11       34.22       31.41      4.37 o
  -1   3 -11      123.54      131.08      5.99 o
   0   3 -11      309.90      327.74      8.69 o
   1   3 -11       16.64       20.61     10.48 o
   2   3 -11      219.79      217.98      7.24 o
   3   3 -11       74.28       83.57      3.46 o
   4   3 -11       51.12       61.16      3.24 o
   5   3 -11       40.48       44.98      3.22 o
   6   3 -11        4.24        5.77      2.80 o
  -7   4 -11       23.00       19.39      6.71 o
  -6   4 -11        4.61       10.06      5.28 o
  -5   4 -11        6.68        3.56      4.18 o
  -4   4 -11       11.03       15.54      4.57 o
  -3   4 -11       12.51       20.83      6.94 o
  -2   4 -11       12.80       11.73      4.00 o
  -1   4 -11       17.27       17.83      3.97 o
   0   4 -11       14.74       20.48      3.68 o
   1   4 -11      163.92      180.42      6.62 o
   2   4 -11        0.90        4.02      1.94 o
   3   4 -11       61.70       44.68      3.23 o
   4   4 -11       14.12       15.09      3.10 o
   5   4 -11        2.65        3.76      2.13 o
   6   4 -11        0.20        0.42      2.63 o
  -6   5 -11       12.82        6.37      5.48 o
  -5   5 -11        9.25       17.34      8.23 o
  -4   5 -11       32.80       35.45      5.63 o
  -3   5 -11       69.27       96.30      9.71 o
  -2   5 -11       19.05       17.62      4.46 o
  -1   5 -11       21.35       19.91      4.24 o
   0   5 -11      183.24      178.05     10.40 o
   1   5 -11       55.99       63.21      7.44 o
   2   5 -11       34.03       34.18      6.66 o
   3   5 -11       55.81       58.37      5.53 o
   4   5 -11       37.26       42.32      4.03 o
   5   5 -11       18.06       20.79      3.53 o
   6   5 -11       11.25       13.38      3.56 o
  -6   6 -11       21.11       22.30      6.53 o
  -5   6 -11        6.88       11.98      7.97 o
  -4   6 -11       19.33       11.43      7.87 o
  -3   6 -11      305.40      325.53     15.49 o
  -2   6 -11      225.35      210.44      8.78 o
  -1   6 -11        7.38        3.48      5.95 o
   0   6 -11        4.64        8.86      3.50 o
   1   6 -11       13.19       14.79      3.76 o
   2   6 -11        1.50        2.91      2.91 o
   3   6 -11        3.89        3.77      2.27 o
   4   6 -11        2.41        1.01      2.44 o
   5   6 -11        8.33        5.77      2.64 o
  -6   7 -11       21.29       27.14      6.85 o
  -5   7 -11      115.05      126.19     13.43 o
  -4   7 -11       34.12       42.26      9.86 o
  -3   7 -11       85.99       88.81     10.92 o
  -2   7 -11       45.91       50.68      5.93 o
  -1   7 -11      115.11      124.68      6.92 o
   0   7 -11       32.60       34.26      4.91 o
   1   7 -11       97.19      103.04      6.52 o
   2   7 -11       37.60       40.00      8.34 o
   3   7 -11       13.21       15.47      4.12 o
   4   7 -11        1.57        1.41      2.27 o
   5   7 -11        2.58        2.92      3.28 o
  -6   8 -11        3.64        1.85      5.44 o
  -5   8 -11       34.04       28.55     11.13 o
  -4   8 -11       42.59       48.65      7.00 o
  -3   8 -11        2.91        3.09      6.67 o
  -2   8 -11       46.80       57.13      6.16 o
  -1   8 -11      107.22      107.27      7.03 o
   0   8 -11       15.65       17.39      4.56 o
   1   8 -11        2.16       10.20      4.18 o
   2   8 -11       16.77       23.52      4.60 o
   3   8 -11        2.02        2.64      5.80 o
   4   8 -11        0.92        2.31      3.14 o
  -5   9 -11        3.00        3.78      7.21 o
  -4   9 -11       37.30       37.83      6.78 o
  -3   9 -11       57.24       78.95     10.80 o
  -2   9 -11       19.23       19.90      5.35 o
  -1   9 -11        6.97       10.33      4.39 o
   0   9 -11       99.09      101.93     10.82 o
   1   9 -11       33.17       44.36      6.28 o
   2   9 -11        0.73        0.79      5.49 o
   3   9 -11        6.17        3.00      3.93 o
  -4  10 -11        1.64        4.58      4.82 o
  -3  10 -11        9.01       11.47      4.87 o
  -2  10 -11       19.74       14.32      8.09 o
  -1  10 -11       48.58       65.22      6.44 o
   0  10 -11        4.07        4.61      4.54 o
   1  10 -11        1.76       10.42      7.61 o
   2  10 -11        5.88        3.92      4.52 o
  -3  11 -11        8.91        7.64      4.94 o
  -2  11 -11        5.91        1.28      3.97 o
  -1  11 -11       43.58       65.32     10.06 o
   0  11 -11        1.08        0.73      4.39 o
   1  11 -11        0.46       -1.91      3.17 o
  -1 -11 -10       13.08        9.78      2.62 o
  -2 -10 -10        1.84        3.82      2.14 o
  -1 -10 -10        2.63        1.68      1.67 o
   0 -10 -10        2.31        2.47      1.47 o
  -3  -9 -10       31.80       37.55     22.61 o
  -2  -9 -10       15.98       11.15      2.96 o
  -1  -9 -10        5.78        5.09      1.97 o
   0  -9 -10        8.97        7.96      1.64 o
   1  -9 -10       20.74       22.19      1.40 o
  -4  -8 -10       11.33        9.32      6.83 o
  -3  -8 -10        3.35        2.03      2.32 o
  -2  -8 -10       57.42       62.38      3.77 o
  -1  -8 -10       55.89       59.94      2.55 o
   0  -8 -10       25.05       26.04      1.85 o
   1  -8 -10       43.53       43.29      1.24 o
  -4  -7 -10        2.26        1.27      2.24 o
  -3  -7 -10       34.79       36.68      3.18 o
  -2  -7 -10        8.01        7.45      2.23 o
  -1  -7 -10       36.90       40.70      2.57 o
   0  -7 -10        1.74        2.04      1.14 o
   1  -7 -10        4.22        4.12      0.93 o
  -5  -6 -10       29.65       30.81      5.01 o
  -4  -6 -10        6.75        5.21      6.25 o
  -3  -6 -10      125.30      123.81      5.04 o
  -2  -6 -10        7.32        8.56      3.25 o
  -1  -6 -10      140.15      133.29      3.09 o
   0  -6 -10       62.68       60.67      2.24 o
   1  -6 -10      149.21      145.88      1.94 o
  -5  -5 -10       13.53       11.72      3.34 o
  -4  -5 -10       12.11        8.82      2.72 o
  -3  -5 -10       51.04       48.09      3.76 o
  -2  -5 -10      119.84      107.70      5.33 o
  -1  -5 -10       84.76       86.75      4.17 o
   0  -5 -10        3.80        3.09      1.24 o
   1  -5 -10       14.17       17.24      3.70 o
   2  -5 -10       11.36       12.28      3.43 o
   3  -5 -10      165.38      170.06      7.50 o
   4  -5 -10       20.35       25.49      4.57 o
  -6  -4 -10       49.31       52.13      7.86 o
  -5  -4 -10       14.53       16.55      3.44 o
  -4  -4 -10      164.10      156.75      5.11 o
  -3  -4 -10       83.25       78.36      2.76 o
  -2  -4 -10      549.72      525.74      8.13 o
  -1  -4 -10        5.43        6.58      1.77 o
   0  -4 -10       85.93       88.88      2.84 o
   1  -4 -10       37.70       39.71      2.00 o
   2  -4 -10      115.27      115.89      2.89 o
   3  -4 -10       19.65       22.18      4.02 o
   4  -4 -10       24.26       27.06      4.25 o
   5  -4 -10        7.75        9.91      3.92 o
  -6  -3 -10       58.87       69.17      6.04 o
  -5  -3 -10        4.68        5.26      2.76 o
  -4  -3 -10       11.01       11.35      1.59 o
  -3  -3 -10       30.73       36.56      2.58 o
  -2  -3 -10      178.09      167.75      4.28 o
  -1  -3 -10      125.77      117.02      3.46 o
   0  -3 -10       32.94       30.31      1.79 o
   1  -3 -10       80.89       84.66      2.70 o
   2  -3 -10      252.66      258.89      4.04 o
   3  -3 -10       14.91       16.48      0.95 o
   4  -3 -10       38.41       42.47      2.36 o
   5  -3 -10       19.69       18.55      4.24 o
   6  -3 -10        4.14        6.58      3.35 o
  -6  -2 -10        2.39        5.77      3.17 o
  -5  -2 -10        3.64        1.82      0.91 o
  -4  -2 -10       45.19       44.53      1.97 o
  -3  -2 -10      223.01      211.14      4.06 o
  -2  -2 -10       22.46       21.36      1.86 o
  -1  -2 -10      368.71      366.82      7.91 o
   0  -2 -10      194.21      183.79      3.45 o
   1  -2 -10       75.62       75.96      2.80 o
   2  -2 -10       21.79       26.22      2.10 o
   3  -2 -10       22.90       26.81      2.00 o
   4  -2 -10      197.80      198.67      4.30 o
   5  -2 -10       21.00       21.07      1.81 o
   6  -2 -10        1.37        2.12      4.83 o
  -7  -1 -10        2.94        4.61      3.47 o
  -6  -1 -10        4.31        5.92      3.89 o
  -5  -1 -10       16.64       16.10      1.32 o
  -4  -1 -10       34.30       30.24      1.81 o
  -3  -1 -10       40.88       36.50      2.09 o
  -2  -1 -10       18.71       19.87      1.80 o
  -1  -1 -10      197.67      201.62      3.86 o
   0  -1 -10        5.71        7.36      2.32 o
   1  -1 -10        8.55        8.38      2.08 o
   2  -1 -10       77.08       75.53      4.24 o
   3  -1 -10       73.48       79.65      4.07 o
   4  -1 -10       88.39       97.20      7.51 o
   5  -1 -10        5.38        5.78      2.17 o
   6  -1 -10       13.00       11.18      3.79 o
   7  -1 -10        2.99        0.13      2.72 o
  -7   0 -10        9.01        7.64      4.42 o
  -6   0 -10       26.96       31.84      9.05 o
  -5   0 -10       58.96       59.61      4.26 o
  -4   0 -10        0.44       -0.05      1.05 o
  -3   0 -10      606.48      594.19     14.04 o
  -2   0 -10       59.85       51.69      2.49 o
  -1   0 -10       59.44       61.32      2.45 o
   0   0 -10       84.11       77.50      2.64 o
   1   0 -10       33.81       41.28      2.13 o
   2   0 -10      167.24      154.81      3.34 o
   3   0 -10       14.09       15.93      2.28 o
   4   0 -10       75.41       81.08      4.15 o
   5   0 -10       11.82       11.21      2.52 o
   6   0 -10        1.74        3.10      2.77 o
   7   0 -10       15.15       10.27      5.89 o
  -7   1 -10       41.54       39.49      7.08 o
  -6   1 -10       10.65        7.79      1.71 o
  -5   1 -10      487.02      510.58      8.64 o
  -4   1 -10      186.98      183.74      7.93 o
  -3   1 -10      366.39      362.45     10.06 o
  -2   1 -10       33.18       37.73      3.54 o
  -1   1 -10      352.76      327.11      5.51 o
   0   1 -10      233.33      223.71      4.94 o
   1   1 -10      103.86       99.30      3.03 o
   2   1 -10      151.38      149.42      3.93 o
   3   1 -10       92.71       88.69      5.76 o
   4   1 -10        9.88        7.68      1.85 o
   5   1 -10       43.15       46.06      3.31 o
   6   1 -10       33.38       34.31      2.90 o
   7   1 -10       50.50       50.10      4.90 o
  -7   2 -10       89.65       89.97      8.64 o
  -6   2 -10       56.07       66.96      7.02 o
  -5   2 -10      229.97      232.95      9.73 o
  -4   2 -10      128.26      126.02      7.03 o
  -3   2 -10      146.83      155.02      6.59 o
  -2   2 -10        5.22        5.21      4.06 o
  -1   2 -10      152.09      163.43      5.71 o
   0   2 -10       19.30       21.67      2.95 o
   1   2 -10      105.52      108.33      4.35 o
   2   2 -10       51.44       43.90      3.27 o
   3   2 -10       11.06       14.12      2.07 o
   4   2 -10       78.20       80.06      3.23 o
   5   2 -10        2.69        1.52      1.64 o
   6   2 -10        1.59        5.83      6.50 o
   7   2 -10       15.03       14.69      2.70 o
  -7   3 -10       35.88       48.54      7.27 o
  -6   3 -10        0.97        3.77      4.22 o
  -5   3 -10       30.19       32.36      5.33 o
  -4   3 -10       56.09       50.16      5.50 o
  -3   3 -10      133.57      136.42      6.48 o
  -2   3 -10      115.55      111.17      8.34 o
  -1   3 -10      214.24      237.17     10.07 o
   0   3 -10      168.16      173.98      6.08 o
   1   3 -10       42.55       48.54      3.72 o
   2   3 -10       31.76       31.16      2.50 o
   3   3 -10       45.17       44.88      2.78 o
   4   3 -10        9.82        9.19      3.66 o
   5   3 -10        0.23        0.87      1.82 o
   6   3 -10        3.98        9.37      4.13 o
  -7   4 -10        4.34        4.49      7.93 o
  -6   4 -10       10.96       11.50      4.97 o
  -5   4 -10       20.71       16.22      4.65 o
  -4   4 -10        0.17        1.09      2.69 o
  -3   4 -10       60.98       68.76      5.55 o
  -2   4 -10        2.26        2.50      2.98 o
  -1   4 -10       56.22       58.01      7.41 o
   0   4 -10      600.41      637.21     13.38 o
   1   4 -10       51.52       46.06      4.08 o
   2   4 -10       18.55       18.41      3.29 o
   3   4 -10       34.51       32.48      3.32 o
   4   4 -10        2.84        4.74      3.23 o
   5   4 -10        1.53        2.45      2.33 o
   6   4 -10        6.95       10.82      5.46 o
  -7   5 -10        5.14        5.49      5.17 o
  -6   5 -10        0.87        0.24      4.11 o
  -5   5 -10       32.32       44.28      5.66 o
  -4   5 -10       86.77       98.73      6.43 o
  -3   5 -10       93.53      105.31      6.42 o
  -2   5 -10       11.17        4.02      3.53 o
  -1   5 -10       14.55       17.55      6.29 o
   0   5 -10      156.74      164.47      9.86 o
   1   5 -10       90.66      101.05      5.20 o
   2   5 -10      131.14      131.09      5.96 o
   3   5 -10       36.61       34.57      3.02 o
   4   5 -10       34.40       35.03      3.17 o
   5   5 -10       13.61       11.50      4.20 o
   6   5 -10        8.46       12.27      3.59 o
  -7   6 -10        2.96        5.97      5.29 o
  -6   6 -10        7.95        7.05      4.97 o
  -5   6 -10       58.60       68.01      6.72 o
  -4   6 -10       16.34       13.94      4.68 o
  -3   6 -10       20.43       22.49      4.63 o
  -2   6 -10        5.75        4.92      3.48 o
   0   6 -10       65.55       69.99      5.23 o
   1   6 -10      129.75      142.22      6.31 o
   2   6 -10       52.45       54.35      4.80 o
   3   6 -10       58.85       66.12      5.33 o
   4   6 -10       20.20       13.48      2.72 o
   5   6 -10        6.97        6.88      2.93 o
  -6   7 -10       21.55       17.11      6.15 o
  -5   7 -10        3.42        4.34      4.16 o
  -4   7 -10       14.41       12.92      4.64 o
  -3   7 -10       19.38       17.21      7.70 o
  -2   7 -10       42.67       40.36      5.15 o
  -1   7 -10       45.92       51.53      8.02 o
   0   7 -10       38.53       35.66      4.72 o
   1   7 -10       11.25       12.51      3.75 o
   2   7 -10       53.43       51.62      5.33 o
   3   7 -10       18.85       20.62      6.17 o
   4   7 -10      121.75      121.00      6.22 o
   5   7 -10        4.53        4.38      4.10 o
  -6   8 -10       23.48       30.43      6.65 o
  -5   8 -10        1.43        4.03      4.15 o
  -4   8 -10        0.15       -1.72      3.60 o
  -3   8 -10       33.72       38.69      8.57 o
  -2   8 -10        4.34        0.98      3.22 o
  -1   8 -10        0.52       -0.63      2.88 o
   0   8 -10       34.83       34.43      4.90 o
   1   8 -10        0.52       -2.88      4.87 o
   2   8 -10       10.84        6.29      3.74 o
   3   8 -10       25.97       23.34      4.72 o
   4   8 -10       51.96       54.29      6.46 o
  -5   9 -10        2.25        8.75      5.20 o
  -4   9 -10       23.76       24.57      5.45 o
  -3   9 -10       14.42       19.07      7.49 o
  -2   9 -10       37.79       53.99      5.59 o
  -1   9 -10       10.50        8.73      4.04 o
   0   9 -10        4.92        9.65      4.13 o
   1   9 -10       43.90       55.25      6.01 o
   2   9 -10        2.93        3.94      3.76 o
   3   9 -10        9.22        9.09      4.47 o
   4   9 -10        7.86        2.75      4.01 o
  -5  10 -10       16.56       18.84      8.75 o
  -4  10 -10       16.34       27.44      5.75 o
  -3  10 -10        7.66       16.67      7.40 o
  -2  10 -10       10.80       15.33      4.32 o
  -1  10 -10        0.45        1.92      3.40 o
   0  10 -10        9.71       15.14      4.62 o
   1  10 -10       47.16       41.59      6.18 o
   2  10 -10        1.62        0.51      3.12 o
   3  10 -10        2.06        2.04      6.27 o
  -4  11 -10       24.36       32.66      5.88 o
  -3  11 -10       25.84       39.02      5.69 o
  -2  11 -10        7.49        2.55      6.66 o
  -1  11 -10        1.34       -0.03      3.79 o
   0  11 -10       12.84        9.99      4.70 o
   1  11 -10        6.01        8.51      4.83 o
  -2  12 -10        1.54        4.29      4.10 o
  -1 -11  -9       38.11       46.58      4.78 o
   0 -11  -9       84.14       81.66      4.13 o
  -2 -10  -9       19.64       20.09      3.27 o
  -1 -10  -9       58.51       68.65      7.74 o
   0 -10  -9       63.56       65.91      2.41 o
   1 -10  -9       20.24       22.92      1.32 o
  -3  -9  -9        1.73        2.48      2.27 o
  -2  -9  -9       43.17       60.02      3.19 o
  -1  -9  -9       85.60       91.67      6.73 o
   0  -9  -9       78.73       77.79      2.73 o
   1  -9  -9        0.22        0.69      0.71 o
  -4  -8  -9       15.67        9.44      8.19 o
  -3  -8  -9       39.86       48.73      3.53 o
  -2  -8  -9       10.71        8.87      2.11 o
  -1  -8  -9      107.46      111.46      4.45 o
   0  -8  -9       10.36       12.38      1.56 o
   1  -8  -9       68.45       69.93      1.86 o
  -5  -7  -9        1.00        0.37      2.33 o
  -4  -7  -9        4.51        2.95      4.04 o
  -3  -7  -9       73.33       82.15      5.85 o
  -2  -7  -9        4.26        4.45      2.75 o
  -1  -7  -9       28.16       30.96      1.94 o
   0  -7  -9        0.15       -0.43      0.80 o
   1  -7  -9       52.24       54.29      1.31 o
  -5  -6  -9        6.81        9.68      3.36 o
  -4  -6  -9       12.41       10.88      3.40 o
  -3  -6  -9       98.02       99.61      5.34 o
  -2  -6  -9        9.32        6.38      1.79 o
  -1  -6  -9        1.14        1.64      1.38 o
   0  -6  -9       81.63       89.19      2.01 o
   1  -6  -9       22.28       26.54      1.24 o
  -6  -5  -9       11.28        7.67      5.79 o
  -5  -5  -9       24.00       25.60      3.75 o
  -4  -5  -9       29.83       23.25      3.74 o
  -3  -5  -9      118.69      105.33      3.85 o
  -2  -5  -9      158.15      155.40      5.31 o
  -1  -5  -9       73.56       76.50      2.18 o
   0  -5  -9      142.22      135.90      3.02 o
   1  -5  -9       49.96       48.55      1.14 o
   2  -5  -9      113.41      110.24      5.69 o
   3  -5  -9       55.00       57.48      5.11 o
  -6  -4  -9       21.24       18.46      4.01 o
  -5  -4  -9       71.31       78.97      5.47 o
  -4  -4  -9       32.51       31.67      3.77 o
  -3  -4  -9       11.13       14.50      2.75 o
  -2  -4  -9      214.19      212.91      3.30 o
  -1  -4  -9       12.48       19.48      1.97 o
   0  -4  -9       99.12      107.57      3.82 o
   1  -4  -9       38.25       34.83      1.72 o
   2  -4  -9       82.78       82.10      6.31 o
   3  -4  -9      389.53      397.00     10.04 o
   4  -4  -9       25.08       19.02      6.17 o
  -6  -3  -9       13.35       14.80      3.75 o
  -5  -3  -9        4.50        5.16      2.61 o
  -4  -3  -9        1.04        0.45      1.68 o
  -3  -3  -9       92.43       86.68      5.63 o
  -2  -3  -9      360.21      343.16      5.16 o
  -1  -3  -9       18.65       18.85      1.92 o
   0  -3  -9       35.79       33.60      3.71 o
   1  -3  -9      568.45      546.75      8.23 o
   2  -3  -9       59.70       56.11      2.06 o
   3  -3  -9       38.81       35.29      1.46 o
   4  -3  -9       20.33       22.80      6.06 o
   5  -3  -9      369.54      382.97     13.86 o
  -7  -2  -9       13.16       18.85      4.38 o
  -6  -2  -9       21.88       20.51      5.44 o
  -5  -2  -9       10.94       15.94      4.08 o
  -4  -2  -9       92.35       92.25      4.20 o
  -3  -2  -9       30.99       28.37      1.73 o
  -2  -2  -9       12.94       10.56      2.05 o
  -1  -2  -9       50.48       50.17      2.03 o
   0  -2  -9       37.12       34.83      2.18 o
   1  -2  -9       82.09       80.49      4.39 o
   2  -2  -9      205.20      211.04      5.76 o
   3  -2  -9      116.98      127.42      3.71 o
   4  -2  -9        3.31        0.51      2.28 o
   5  -2  -9       63.37       59.52      7.32 o
   6  -2  -9       15.65       15.43      3.79 o
  -7  -1  -9        0.35        4.67      4.07 o
  -6  -1  -9        7.95       12.94      3.30 o
  -5  -1  -9       66.59       67.06      2.99 o
  -4  -1  -9       46.72       41.26      1.84 o
  -3  -1  -9       32.53       32.87      1.79 o
  -2  -1  -9      173.03      158.57      3.28 o
  -1  -1  -9      448.82      446.63      6.06 o
   0  -1  -9      198.55      196.73      3.81 o
   1  -1  -9       19.07       15.81      1.74 o
   2  -1  -9      131.98      122.41      3.32 o
   3  -1  -9      127.78      127.64      3.37 o
   4  -1  -9      170.11      159.32      3.42 o
   5  -1  -9       13.09       12.88      1.89 o
   6  -1  -9       82.91       85.39      5.23 o
  -7   0  -9        5.65        6.31      3.43 o
  -6   0  -9       15.08       12.45      4.69 o
  -5   0  -9      143.37      152.81      3.75 o
  -4   0  -9      145.45      154.60      9.11 o
  -3   0  -9       15.50       12.75      2.13 o
  -2   0  -9       60.17       60.59      3.53 o
  -1   0  -9       18.57       22.08      2.83 o
   0   0  -9       94.74       97.93      3.31 o
   1   0  -9       45.08       50.96      2.26 o
   2   0  -9       18.17       24.05      3.25 o
   3   0  -9       46.53       55.66      3.20 o
   4   0  -9        6.99        7.88      1.61 o
   5   0  -9       13.30        9.79      1.88 o
   6   0  -9        1.05        1.03      1.73 o
   7   0  -9        7.02        4.91      3.02 o
  -7   1  -9       74.47       77.08      5.48 o
  -6   1  -9       22.59       21.73      3.60 o
  -5   1  -9      359.11      341.72     11.01 o
  -4   1  -9      179.97      183.45     10.46 o
  -3   1  -9       70.64       72.19      4.67 o
  -2   1  -9      136.53      144.75      5.16 o
  -1   1  -9       31.95       28.17      2.92 o
   0   1  -9      117.84      124.52      3.65 o
   1   1  -9      604.36      610.32      9.59 o
   2   1  -9       69.18       76.93      3.14 o
   3   1  -9       75.98       73.72      4.09 o
   4   1  -9       51.14       52.76      2.61 o
   5   1  -9      199.24      201.32      7.07 o
   6   1  -9        2.50        0.80      2.45 o
   7   1  -9       13.11        9.28      2.99 o
  -7   2  -9      150.80      164.84     14.53 o
  -6   2  -9       57.21       72.84     10.12 o
  -5   2  -9       32.26       45.86      5.23 o
  -4   2  -9      132.72      130.70      9.88 o
  -3   2  -9       38.21       45.11      6.43 o
  -2   2  -9      135.39      157.68      5.58 o
  -1   2  -9      337.43      366.39      8.14 o
   0   2  -9       54.60       55.26      3.34 o
   1   2  -9       82.47       86.56      2.86 o
   2   2  -9      189.84      184.88      5.43 o
   3   2  -9       95.72       96.26      5.43 o
   4   2  -9        7.07        8.01      1.91 o
   5   2  -9       82.86       80.07      3.38 o
   6   2  -9        5.21        6.91      2.57 o
   7   2  -9       13.11        3.13      5.50 o
  -7   3  -9        4.96        1.75      4.12 o
  -6   3  -9        3.27        4.91      6.50 o
  -5   3  -9      257.03      267.64      9.56 o
  -4   3  -9       65.00       82.53      8.21 o
  -3   3  -9        4.65        4.39      2.93 o
  -2   3  -9      227.55      239.70      7.22 o
  -1   3  -9      217.63      228.04      6.71 o
   0   3  -9        1.19       -0.11      1.91 o
   1   3  -9      151.53      178.71      7.91 o
   2   3  -9      327.42      348.40      6.03 o
   3   3  -9       59.80       58.54      3.31 o
   4   3  -9       53.43       59.07      2.92 o
   5   3  -9       45.74       45.72      2.94 o
   6   3  -9        2.95       10.80      5.48 o
   7   3  -9        1.76        1.49      1.92 o
  -7   4  -9        1.41        0.73      3.66 o
  -6   4  -9       18.04       24.20      5.18 o
  -5   4  -9       35.25       41.86      5.18 o
  -4   4  -9       23.91       24.60      4.40 o
  -3   4  -9      364.74      376.87     10.22 o
  -2   4  -9      176.26      188.91      9.74 o
  -1   4  -9      214.15      226.75      9.79 o
   0   4  -9       45.10       49.86      3.91 o
   1   4  -9        5.55        7.30      2.72 o
   2   4  -9      183.58      180.29      6.23 o
   3   4  -9       28.09       31.86      5.19 o
   4   4  -9        0.93        2.01      1.68 o
   5   4  -9        0.02        1.63      2.17 o
   6   4  -9        0.05        0.93      3.34 o
  -7   5  -9       13.88        6.58      4.93 o
  -6   5  -9        2.37        0.86      3.27 o
  -5   5  -9       21.00       20.79      4.75 o
  -4   5  -9       65.38       73.38      5.59 o
  -3   5  -9      172.88      182.34      7.40 o
  -2   5  -9      157.23      175.28      7.02 o
  -1   5  -9       34.04       43.92      6.68 o
   0   5  -9       22.22       24.55      3.63 o
   1   5  -9      118.35      110.78      5.49 o
   2   5  -9       24.27       32.74      3.79 o
   3   5  -9       28.93       29.74      2.74 o
   4   5  -9       92.38       95.46      4.71 o
   5   5  -9        3.79        6.76      2.89 o
   6   5  -9       44.91       48.52      8.18 o
  -7   6  -9        0.49        1.44      4.12 o
  -6   6  -9        8.00        7.32      4.43 o
  -5   6  -9       63.25       76.83      6.37 o
  -4   6  -9      173.82      184.83      7.93 o
  -3   6  -9       23.68       20.70      4.29 o
  -2   6  -9      229.63      236.19      8.11 o
  -1   6  -9       24.47       26.00      6.52 o
   0   6  -9       10.98        4.42      5.49 o
   1   6  -9       35.28       47.00      6.77 o
   2   6  -9      186.30      187.22     10.33 o
   3   6  -9       29.98       29.63      4.15 o
   4   6  -9       14.74       14.13      2.78 o
   5   6  -9       12.51        5.50      5.20 o
   6   6  -9       85.95       81.32      4.29 o
  -7   7  -9       20.05       22.59      6.25 o
  -6   7  -9       47.35       67.79     10.43 o
  -5   7  -9       15.44       16.24      4.90 o
  -4   7  -9       55.16       60.20      6.03 o
  -3   7  -9        9.32       13.29      4.05 o
  -2   7  -9      175.88      188.37      7.66 o
  -1   7  -9       93.17      107.70      8.97 o
   0   7  -9       14.02       15.46      3.90 o
   1   7  -9       17.64       14.06      3.70 o
   2   7  -9       27.35       33.81      4.78 o
   3   7  -9       74.52       75.85      6.19 o
   4   7  -9      136.23      134.29      5.04 o
   5   7  -9        7.19        3.94      4.61 o
  -6   8  -9        4.40        3.21      5.90 o
  -5   8  -9        3.10        1.89      3.77 o
  -4   8  -9       10.55        8.89      4.25 o
  -3   8  -9       51.91       68.64      8.73 o
  -2   8  -9        9.55        8.95      3.58 o
  -1   8  -9       14.67       15.28      6.22 o
   0   8  -9       11.09       14.27      3.83 o
   1   8  -9       46.90       50.75      5.35 o
   2   8  -9       82.75       74.90      9.54 o
   3   8  -9        7.52       11.29      4.23 o
   4   8  -9       18.31       15.60      3.51 o
   5   8  -9        5.81        1.35      2.42 o
  -6   9  -9        0.05       -2.08      6.44 o
  -5   9  -9       37.16       55.32      6.68 o
  -4   9  -9       25.75       41.35      5.31 o
  -3   9  -9       19.21       18.13      7.09 o
  -2   9  -9        3.81        2.18      3.43 o
  -1   9  -9       72.97       70.58      5.71 o
   0   9  -9       49.94       48.73      5.24 o
   1   9  -9       24.52       29.66      4.95 o
   2   9  -9        8.59        9.69      4.30 o
   3   9  -9       10.59       11.32      7.23 o
   4   9  -9       14.78       18.68      3.26 o
  -5  10  -9       47.92       73.81     10.03 o
  -4  10  -9        0.06        3.95      3.68 o
  -3  10  -9       12.44       10.49      6.91 o
  -2  10  -9        0.45       -2.31      2.84 o
  -1  10  -9       28.78       35.88      4.93 o
   0  10  -9       16.36       14.32      7.29 o
   1  10  -9        5.45        4.17      4.04 o
   2  10  -9        7.90       13.24      7.55 o
   3  10  -9       25.08       28.60      6.32 o
  -4  11  -9        1.53       -2.35      3.65 o
  -3  11  -9       33.34       39.63      8.53 o
  -2  11  -9       21.76       21.41      4.56 o
  -1  11  -9       31.31       48.70      5.45 o
   0  11  -9        7.89        8.31      4.37 o
   1  11  -9        9.34       11.22      7.79 o
   2  11  -9       18.87       20.78      5.71 o
  -3  12  -9        1.76        2.15      5.00 o
  -2  12  -9        7.88        2.66      6.40 o
  -1  12  -9        0.74        2.07      3.40 o
   0  12  -9       17.04       15.83      5.27 o
  -2 -11  -8       17.16       17.92      2.98 o
  -1 -11  -8        5.67        6.67      2.11 o
   0 -11  -8        3.58        2.03      1.47 o
  -3 -10  -8       19.35       15.09     11.71 o
  -2 -10  -8       19.98       25.69      8.23 o
  -1 -10  -8        1.92        0.61      1.61 o
   0 -10  -8       27.90       29.77      2.28 o
   1 -10  -8       40.83       44.98      2.47 o
  -4  -9  -8        3.18        1.34      2.48 o
  -3  -9  -8        4.04        2.21      2.32 o
  -2  -9  -8        9.24        6.39      2.60 o
  -1  -9  -8        1.27        3.28      1.76 o
   0  -9  -8       18.53       20.51      2.46 o
   1  -9  -8        7.13        6.98      2.29 o
  -4  -8  -8       48.57       69.52      5.28 o
  -3  -8  -8       15.12       15.88      2.69 o
  -2  -8  -8       35.50       34.01      2.66 o
  -1  -8  -8       22.00       28.55      2.04 o
   0  -8  -8       39.11       43.44      5.01 o
   1  -8  -8       59.21       58.95      3.17 o
  -5  -7  -8        3.46        5.75      3.82 o
  -4  -7  -8        0.78        0.19      1.89 o
  -3  -7  -8       13.49       13.53      2.99 o
  -2  -7  -8        2.94        1.90      1.97 o
  -1  -7  -8       30.34       33.47      2.71 o
   0  -7  -8       22.77       27.14      1.43 o
   1  -7  -8      157.46      155.11      2.29 o
  -6  -6  -8        2.96        7.73      4.50 o
  -5  -6  -8       24.83       26.15      3.86 o
  -4  -6  -8       23.91       21.78      3.18 o
  -3  -6  -8       73.45       76.28      4.15 o
  -2  -6  -8      116.08      111.08      3.98 o
  -1  -6  -8       17.09       18.61      1.97 o
   0  -6  -8      226.85      213.66      3.54 o
   1  -6  -8      229.67      227.46      2.91 o
  -6  -5  -8        8.21       14.20      3.89 o
  -5  -5  -8       43.20       37.78      4.79 o
  -4  -5  -8       71.66       64.33      3.77 o
  -3  -5  -8        5.40        3.79      1.90 o
  -2  -5  -8       50.14       45.95      2.85 o
  -1  -5  -8       59.26       56.02      2.04 o
   0  -5  -8       61.59       64.35      1.48 o
   1  -5  -8      107.15      107.91      1.99 o
   2  -5  -8      159.32      148.18      5.77 o
  -6  -4  -8        7.69       10.37      3.53 o
  -5  -4  -8       48.87       55.75      4.17 o
  -4  -4  -8       65.38       65.18      6.20 o
  -3  -4  -8        3.88        3.78      1.99 o
  -2  -4  -8       73.61       76.37      2.09 o
  -1  -4  -8      299.90      288.76      6.61 o
   0  -4  -8      102.85       98.54      3.05 o
   1  -4  -8      147.12      132.22      7.39 o
   2  -4  -8       43.26       42.19      3.75 o
   3  -4  -8        6.19        9.17      3.08 o
   4  -4  -8       17.46       19.24      3.77 o
  -7  -3  -8       11.41       11.75      4.03 o
  -6  -3  -8        1.61        3.32      2.89 o
  -5  -3  -8        7.89        6.57      3.21 o
  -4  -3  -8       38.70       39.35      6.63 o
  -3  -3  -8      306.49      291.54      7.39 o
  -2  -3  -8      209.43      212.28      6.85 o
  -1  -3  -8       40.31       40.02      4.75 o
   0  -3  -8      113.18      117.97      3.13 o
   1  -3  -8        3.12        2.44      0.95 o
   2  -3  -8       55.07       56.95      1.44 o
   3  -3  -8      851.59      899.23     13.72 o
   4  -3  -8       39.28       38.29      3.98 o
   5  -3  -8       15.17       15.58      3.71 o
  -7  -2  -8        0.61        1.79      3.63 o
  -6  -2  -8       24.45       26.24      3.75 o
  -5  -2  -8       77.86       76.31      6.04 o
  -4  -2  -8      100.52       94.57      5.67 o
  -3  -2  -8       40.74       39.31      1.76 o
  -2  -2  -8      222.34      234.82      4.22 o
  -1  -2  -8      627.17      604.48      7.22 o
   0  -2  -8      110.33       95.85      2.47 o
   1  -2  -8      437.11      457.11      5.51 o
   2  -2  -8      288.88      297.82      3.82 o
   3  -2  -8      457.94      494.91      6.46 o
   4  -2  -8       24.77       26.76      3.77 o
   5  -2  -8       35.78       40.40      3.91 o
   6  -2  -8       16.99       15.24      3.49 o
  -7  -1  -8        3.01        5.86      3.37 o
  -6  -1  -8       24.43       27.25      3.69 o
  -5  -1  -8       37.78       34.31      5.55 o
  -4  -1  -8       22.93       22.96      8.04 o
  -3  -1  -8       80.92       87.07      2.64 o
  -2  -1  -8      466.16      457.98      7.12 o
  -1  -1  -8      244.42      265.08      4.00 o
   0  -1  -8       35.64       28.28      2.35 o
   1  -1  -8      507.74      507.33      6.05 o
   2  -1  -8       37.92       38.58      1.95 o
   3  -1  -8      316.40      321.10      4.60 o
   4  -1  -8       66.11       63.75      2.83 o
   5  -1  -8       21.58       20.13      1.89 o
   6  -1  -8        6.40        4.43      4.18 o
  -7   0  -8       22.36       26.96      6.57 o
  -6   0  -8       29.58       28.65      0.86 o
  -5   0  -8       92.82       95.55      3.11 o
  -4   0  -8       20.33       25.41      1.62 o
  -3   0  -8       32.80       36.60      1.94 o
  -2   0  -8      222.53      229.47      3.82 o
  -1   0  -8       63.18       91.33      3.76 o
   0   0  -8      457.86      444.59      7.91 o
   1   0  -8      105.10      104.79      2.68 o
   2   0  -8      150.05      142.97      3.46 o
   3   0  -8       28.92       30.44      2.49 o
   4   0  -8       13.69       14.20      2.70 o
   5   0  -8       41.60       41.50      2.38 o
   6   0  -8       43.68       33.07      5.51 o
   7   0  -8        0.49        2.39      2.39 o
  -7   1  -8      148.78      143.38      6.95 o
  -6   1  -8       43.39       23.99     22.14 o
  -5   1  -8        4.38        8.70      3.61 o
  -4   1  -8       72.36       70.52      4.91 o
  -3   1  -8       99.74       92.20      4.74 o
  -2   1  -8      292.71      264.89      6.66 o
  -1   1  -8      268.49      278.29      6.12 o
   0   1  -8      144.40      158.86      5.97 o
   1   1  -8      516.35      503.30      6.49 o
   2   1  -8       38.40       38.63      2.04 o
   3   1  -8      154.53      145.12      3.24 o
   4   1  -8      155.35      152.84      3.62 o
   5   1  -8       82.30       91.01      3.21 o
   6   1  -8      160.28      151.37      4.67 o
   7   1  -8        5.14        5.27      4.26 o
  -7   2  -8       52.69       46.12      6.34 o
  -6   2  -8        9.74       14.86      4.43 o
  -5   2  -8       15.86       16.65      3.99 o
  -4   2  -8       66.10       69.14      4.94 o
  -3   2  -8      185.06      193.08      6.33 o
  -2   2  -8      191.72      190.85      7.89 o
  -1   2  -8      105.45      112.65      4.13 o
   0   2  -8       21.76       21.33      2.51 o
   1   2  -8       30.02       45.18      2.88 o
   2   2  -8      670.93      700.90      8.96 o
   3   2  -8      788.74      809.07     10.45 o
   4   2  -8       40.82       36.53      3.11 o
   5   2  -8        7.54        8.01      2.23 o
   6   2  -8       21.72       23.50      2.46 o
   7   2  -8        6.59       11.47      2.75 o
  -7   3  -8        6.69        4.41      4.33 o
  -6   3  -8       10.73       11.20      4.29 o
  -5   3  -8        3.23        5.97      5.49 o
  -4   3  -8      105.13      106.70      5.69 o
  -3   3  -8       75.78       69.46      4.50 o
  -2   3  -8      186.52      192.04      5.98 o
  -1   3  -8       76.70       90.07      4.19 o
   0   3  -8      215.47      222.30      5.98 o
   1   3  -8     1385.60     1466.42     24.05 o
   2   3  -8      144.53      130.23      7.02 o
   3   3  -8      290.61      306.36      5.50 o
   4   3  -8       23.48       28.13      2.35 o
   5   3  -8       22.30       28.60      2.88 o
   6   3  -8        5.41        5.26      2.37 o
   7   3  -8       11.58       14.13      4.07 o
  -7   4  -8       28.09       27.58      5.71 o
  -6   4  -8       11.02       16.54      4.54 o
  -5   4  -8      101.99      127.60      9.61 o
  -4   4  -8       13.33       14.06      3.80 o
  -3   4  -8      123.76      128.01      8.39 o
  -2   4  -8       34.55       39.59      3.85 o
  -1   4  -8       38.82       35.07      3.48 o
   0   4  -8      206.11      220.14      6.27 o
   1   4  -8       53.66       71.68      6.01 o
   2   4  -8       21.50       19.23      3.16 o
   3   4  -8      122.72      130.55      3.75 o
   4   4  -8       39.18       43.03      3.23 o
   5   4  -8        1.71        1.14      1.54 o
   6   4  -8        2.19        3.10      2.36 o
   7   4  -8       14.87       11.27      4.44 o
  -7   5  -8       19.41       22.66      5.56 o
  -6   5  -8        2.53        3.51      3.62 o
  -5   5  -8        1.55        0.85      3.12 o
  -4   5  -8       12.02       15.72      6.24 o
  -3   5  -8      124.29      127.97      6.02 o
  -2   5  -8       74.06       81.78      7.64 o
  -1   5  -8       93.56       96.56      7.40 o
   0   5  -8      133.31      138.41      5.36 o
   1   5  -8       51.67       54.31      3.96 o
   2   5  -8       36.14       35.52      6.03 o
   3   5  -8       34.00       27.17      6.03 o
   4   5  -8      111.94      110.05      3.89 o
   5   5  -8       13.20       14.52      3.10 o
   6   5  -8       13.18        9.78      2.76 o
  -7   6  -8       25.52       35.50      6.03 o
  -6   6  -8        4.72        4.75      4.07 o
  -5   6  -8       33.84       47.27      5.00 o
  -4   6  -8       75.38       77.83      5.59 o
  -3   6  -8       59.51       60.21      5.02 o
  -2   6  -8      195.95      212.60      7.29 o
  -1   6  -8       10.18        9.56      3.21 o
   0   6  -8      170.71      174.89      6.39 o
   1   6  -8       21.97       21.93      3.83 o
   2   6  -8        0.90        1.77      2.64 o
   3   6  -8       25.40       26.86      4.30 o
   4   6  -8      182.88      181.55      7.30 o
   5   6  -8        0.27        2.02      2.27 o
   6   6  -8       65.66       69.01      4.20 o
  -7   7  -8        8.24        7.16      4.80 o
  -6   7  -8       48.13       58.41      5.98 o
  -5   7  -8        4.22        4.62      3.76 o
  -4   7  -8       17.36       15.86      4.05 o
  -3   7  -8       76.09       72.67      5.59 o
  -2   7  -8       89.51      112.18      5.93 o
  -1   7  -8      100.31      108.03      5.70 o
   0   7  -8       28.06       22.73      6.13 o
   1   7  -8       62.63       58.12      7.65 o
   2   7  -8      841.89      811.78     18.05 o
   3   7  -8       34.16       39.41      5.07 o
   4   7  -8      226.58      225.67      6.02 o
   5   7  -8        4.20        3.47      4.39 o
  -7   8  -8       20.73       26.43      6.11 o
  -6   8  -8       15.34       23.63      4.73 o
  -5   8  -8       13.85       16.44      4.53 o
  -4   8  -8       69.08       71.87      6.00 o
  -3   8  -8        2.76        2.02      4.22 o
  -2   8  -8       51.16       50.87      4.86 o
  -1   8  -8       67.58       72.06      8.10 o
   0   8  -8       99.66       97.69      5.84 o
   1   8  -8       82.95       83.21      5.95 o
   2   8  -8      355.88      343.67     10.96 o
   3   8  -8       12.91       12.51      4.22 o
   4   8  -8       48.86       41.23      7.62 o
   5   8  -8        6.51        0.66      2.08 o
  -6   9  -8        3.93        5.98      5.85 o
  -5   9  -8       25.68       38.22      5.00 o
  -4   9  -8       22.42       32.29      4.58 o
  -3   9  -8       19.43       14.72      6.53 o
  -2   9  -8        2.94        3.86      3.36 o
  -1   9  -8       65.38       80.81      8.36 o
   0   9  -8        2.80        4.12      3.25 o
   1   9  -8       11.62       10.10      3.94 o
   2   9  -8        2.75       -0.24      3.25 o
   3   9  -8       32.22       30.52      5.82 o
   4   9  -8        5.38        3.91      4.74 o
  -6  10  -8       15.73       19.07      7.39 o
  -5  10  -8       15.34       19.78      7.16 o
  -4  10  -8        6.06        9.14      5.84 o
  -3  10  -8        2.33        0.66      4.48 o
  -2  10  -8        6.56        2.12      3.13 o
  -1  10  -8        1.76       -0.95      2.69 o
   0  10  -8        3.02        2.78      3.44 o
   1  10  -8       49.92       55.33      5.80 o
   2  10  -8       13.08       12.46      4.61 o
   3  10  -8        1.78        2.50      4.18 o
  -5  11  -8       19.00        9.88      6.28 o
  -4  11  -8        5.42        2.92      5.29 o
  -3  11  -8       38.40       44.99      8.08 o
  -2  11  -8       11.68       13.21      3.84 o
  -1  11  -8       24.44       26.02      4.67 o
   0  11  -8       16.47       13.92      7.56 o
   1  11  -8       68.47       70.83      6.63 o
   2  11  -8       26.91       24.75      5.81 o
  -4  12  -8        5.41        5.39      5.42 o
  -3  12  -8        6.46        8.78      6.23 o
  -2  12  -8        1.27       -1.62      2.87 o
  -1  12  -8        2.67        4.89      3.61 o
   0  12  -8        1.67        2.61      3.13 o
   1  12  -8        2.58        2.43      6.91 o
  -1 -12  -7       29.85       43.81      4.47 o
   0 -12  -7      113.04      129.30      5.56 o
  -2 -11  -7        8.58       11.19      3.84 o
  -1 -11  -7       43.99       55.09      4.49 o
   0 -11  -7        4.51        4.57      2.43 o
   1 -11  -7        3.03        2.23      1.41 o
  -3 -10  -7       14.41        1.53      5.38 o
  -2 -10  -7       19.15       32.48      4.31 o
  -1 -10  -7        4.38        6.73      2.64 o
   0 -10  -7       14.34       10.14      2.33 o
   1 -10  -7       43.72       45.35      2.35 o
   2 -10  -7       35.89       31.00      1.08 o
  -4  -9  -7        6.71       -0.21      2.91 o
  -3  -9  -7       14.09        1.07      6.52 o
  -2  -9  -7        0.06       -1.04      1.82 o
  -1  -9  -7       51.40       52.13      3.70 o
   0  -9  -7       46.77       45.60      4.19 o
   1  -9  -7       49.37       43.31      1.40 o
  -5  -8  -7        6.20        8.10      4.24 o
  -4  -8  -7       43.91       44.38      3.95 o
  -3  -8  -7       18.21       15.72      3.91 o
  -2  -8  -7       40.28       48.38      3.84 o
  -1  -8  -7       84.24       95.72      5.85 o
   0  -8  -7       12.23       16.03      1.97 o
   1  -8  -7      434.16      411.07      4.97 o
  -5  -7  -7       31.71       34.95      4.97 o
  -4  -7  -7        2.72        0.87      2.08 o
  -3  -7  -7      120.88      116.08      5.98 o
  -2  -7  -7       83.38       73.68      6.55 o
  -1  -7  -7        2.99        2.98      1.89 o
   0  -7  -7     2215.11     2202.25     25.03 o
   1  -7  -7      227.58      221.17      2.67 o
  -6  -6  -7        9.55       11.26      3.93 o
  -5  -6  -7       10.04        8.39      5.07 o
  -4  -6  -7        9.32        9.07      2.67 o
  -3  -6  -7      127.84      130.16      4.26 o
  -2  -6  -7      634.11      613.39      8.93 o
  -1  -6  -7      276.18      271.25     10.76 o
   0  -6  -7      115.08      109.86      2.43 o
   1  -6  -7       36.41       36.57      2.64 o
  -6  -5  -7       21.72       21.75      4.07 o
  -5  -5  -7       17.44       13.53      3.81 o
  -4  -5  -7       22.41       22.56      3.55 o
  -3  -5  -7       36.33       37.53      2.72 o
  -2  -5  -7      100.55       95.95      3.39 o
  -1  -5  -7       56.53       68.35      2.42 o
   0  -5  -7       32.27       35.69      1.21 o
   1  -5  -7        1.38        1.13      0.42 o
  -7  -4  -7        0.66       -3.16      3.46 o
  -6  -4  -7       62.40       73.78      5.97 o
  -5  -4  -7       22.50       28.25      5.89 o
  -4  -4  -7       69.03       65.76      4.85 o
  -3  -4  -7       85.29       84.14      4.44 o
  -2  -4  -7      208.98      214.83      4.04 o
  -1  -4  -7      190.43      178.06      5.52 o
   0  -4  -7      382.13      366.66      3.77 o
   1  -4  -7      339.10      320.23      3.94 o
   2  -4  -7      151.39      151.94      5.23 o
   3  -4  -7       28.46       33.92      3.65 o
  -7  -3  -7        7.27        8.10      4.53 o
  -6  -3  -7        5.03        1.89      2.66 o
  -5  -3  -7        5.07        6.97      3.11 o
  -4  -3  -7       36.33       36.43      3.50 o
  -3  -3  -7      176.92      178.67      3.03 o
  -2  -3  -7       85.88       99.44      3.28 o
  -1  -3  -7      363.76      355.92      4.60 o
   0  -3  -7       93.96      103.51      4.06 o
   1  -3  -7      479.70      480.27      5.15 o
   2  -3  -7      466.10      454.44      4.51 o
   3  -3  -7     1007.01     1042.92     21.29 o
   4  -3  -7       63.91       61.92      4.21 o
   5  -3  -7       50.01       53.54      4.30 o
  -7  -2  -7        1.54        3.09      3.14 o
  -6  -2  -7       40.21       44.82      6.46 o
  -5  -2  -7       13.72       14.93      3.43 o
  -4  -2  -7       79.09       70.98      3.21 o
  -3  -2  -7      498.33      477.40      6.11 o
  -2  -2  -7       30.11       31.30      2.93 o
  -1  -2  -7      322.85      371.61     12.70 o
   0  -2  -7      608.39      665.99      7.41 o
   1  -2  -7     2182.18     2329.07     23.66 o
   2  -2  -7       85.48       86.57      3.33 o
   3  -2  -7       17.05       18.58      1.02 o
   4  -2  -7        0.92        1.11      0.98 o
   5  -2  -7       69.14       75.74      6.52 o
  -7  -1  -7        7.69        7.58      5.48 o
  -6  -1  -7        5.20        4.19      3.89 o
  -5  -1  -7      198.12      174.99     16.48 o
  -4  -1  -7       63.80       64.78      4.94 o
  -3  -1  -7       55.46       54.78      6.87 o
  -2  -1  -7      511.43      557.25      7.55 o
  -1  -1  -7     1973.51     2112.81     28.30 o
   0  -1  -7        7.02       10.28      1.37 o
   1  -1  -7      121.25      129.76      2.31 o
   2  -1  -7        8.67        8.39      3.23 o
   3  -1  -7      231.11      224.97      3.46 o
   4  -1  -7      184.47      180.83      3.39 o
   5  -1  -7      112.54      117.33      3.40 o
   6  -1  -7       19.07       18.01      3.08 o
  -7   0  -7       18.83       16.79      3.72 o
  -6   0  -7       16.97       18.36      3.19 o
  -5   0  -7      157.82      154.11      3.19 o
  -4   0  -7      113.11      113.91      5.55 o
  -3   0  -7       52.83       49.81      3.55 o
  -2   0  -7      801.25      813.39     13.80 o
  -1   0  -7       18.51       24.99      1.57 o
   0   0  -7      411.73      416.67      5.13 o
   1   0  -7      216.03      206.58      6.41 o
   2   0  -7      217.40      202.50      3.66 o
   3   0  -7        8.29        7.89      2.51 o
   4   0  -7       41.17       46.06      2.52 o
   5   0  -7        2.28        4.23      1.49 o
   6   0  -7        7.71        4.96      2.39 o
  -8   1  -7       16.88       18.68      4.20 o
  -7   1  -7       28.67       32.19      4.10 o
  -6   1  -7        8.42       14.67      4.31 o
  -5   1  -7       15.34       14.76      3.67 o
  -4   1  -7      329.52      304.36      8.25 o
  -3   1  -7       48.60       51.62      3.62 o
  -2   1  -7     1015.85     1099.85     20.42 o
  -1   1  -7     1233.62     1347.27     20.69 o
   0   1  -7     1532.66     1594.79     23.54 o
   1   1  -7        4.32        5.99      3.62 o
   2   1  -7      642.46      680.54      8.64 o
   3   1  -7        4.38        2.78      1.23 o
   4   1  -7      366.07      382.24      8.67 o
   5   1  -7       24.83       27.94      2.62 o
   6   1  -7        0.99        1.69      1.54 o
   7   1  -7       65.98       72.41      4.17 o
  -8   2  -7        7.51        5.69      4.09 o
  -7   2  -7       14.05       18.07      7.84 o
  -6   2  -7       59.88       75.19      8.99 o
  -5   2  -7       46.30       44.96      4.58 o
  -4   2  -7      128.24      126.60      8.24 o
  -3   2  -7       92.98       98.27      6.69 o
  -2   2  -7      106.26      109.98      4.32 o
  -1   2  -7      377.04      390.89      9.96 o
   0   2  -7     1585.70     1697.90     26.10 o
   1   2  -7      905.08      921.68     14.70 o
   2   2  -7      327.06      339.84      5.55 o
   3   2  -7        6.23        7.08      1.54 o
   4   2  -7      263.01      257.19      4.79 o
   5   2  -7       10.98       12.39      2.27 o
   6   2  -7        2.55        2.28      1.98 o
   7   2  -7        3.47        5.88      3.52 o
  -8   3  -7        4.27        6.54      3.94 o
  -7   3  -7        3.49        2.15      5.66 o
  -6   3  -7       49.08       50.73      8.30 o
  -5   3  -7       11.67       12.54      3.62 o
  -4   3  -7      132.36      136.86      5.75 o
  -3   3  -7      242.69      249.75      6.94 o
  -2   3  -7      180.59      180.91      7.78 o
  -1   3  -7     4828.96     5456.08     87.39 o
   0   3  -7      560.86      640.59     11.64 o
   1   3  -7       36.49       60.59      3.33 o
   2   3  -7      103.68      110.52      4.14 o
   3   3  -7      163.66      173.42      3.86 o
   4   3  -7      151.50      136.29      5.03 o
   5   3  -7       36.41       35.87      2.45 o
   6   3  -7       19.45       16.57      2.86 o
   7   3  -7        3.96        2.57      1.92 o
  -8   4  -7       11.88        6.58      7.13 o
  -7   4  -7        5.62        5.82      4.12 o
  -6   4  -7       29.01       33.59      7.63 o
  -5   4  -7      122.48      126.78      6.31 o
  -4   4  -7       17.55       27.60      3.78 o
  -3   4  -7       38.14       33.99      3.71 o
  -2   4  -7      132.40      125.08      4.99 o
  -1   4  -7      762.13      862.09     15.26 o
   0   4  -7      450.73      449.86      9.11 o
   1   4  -7      240.45      269.99      6.57 o
   2   4  -7       12.05       12.89      4.24 o
   3   4  -7       40.45       33.71      2.57 o
   4   4  -7       24.90       26.63      3.04 o
   5   4  -7       14.73       18.29      5.02 o
   6   4  -7       11.49        9.49      2.08 o
   7   4  -7        0.30        3.48      3.71 o
  -7   5  -7        9.26        8.00      4.36 o
  -6   5  -7       18.96       19.37      4.42 o
  -5   5  -7       23.33       19.47      3.97 o
  -4   5  -7      412.57      429.55     10.63 o
  -3   5  -7      254.66      254.62      7.51 o
  -2   5  -7      377.79      387.01     11.73 o
  -1   5  -7      264.07      261.32      7.08 o
   0   5  -7      299.64      303.30      7.43 o
   1   5  -7      147.01      149.76      7.69 o
   2   5  -7       37.69       38.00      3.74 o
   3   5  -7       80.48       81.19      4.95 o
   4   5  -7       23.59       24.35      4.54 o
   5   5  -7       79.57       81.15      5.03 o
   6   5  -7       26.86       34.96      4.57 o
  -7   6  -7        5.97        3.13      6.08 o
  -6   6  -7       25.36       35.93      4.69 o
  -5   6  -7        7.94        9.76      5.67 o
  -4   6  -7      117.04      127.63      8.77 o
  -3   6  -7       37.31       35.40      4.24 o
  -2   6  -7       76.11       77.92      4.74 o
  -1   6  -7      187.88      191.00      6.39 o
   0   6  -7       88.20       87.75      4.61 o
   1   6  -7       16.90       18.09      3.34 o
   2   6  -7      172.73      179.71      6.63 o
   3   6  -7       76.78       80.69      5.41 o
   4   6  -7      142.80      151.96      5.44 o
   5   6  -7      102.44      117.88     10.54 o
   6   6  -7        0.44       -0.04      2.19 o
  -7   7  -7       10.72        7.01      7.06 o
  -6   7  -7       21.61       26.17      4.83 o
  -5   7  -7       90.25       97.57      6.00 o
  -4   7  -7       97.59      105.06      5.61 o
  -3   7  -7      326.77      327.97      9.51 o
  -2   7  -7      218.55      226.73      7.61 o
  -1   7  -7        1.32        1.90      2.68 o
   0   7  -7      800.66      796.68     16.20 o
   1   7  -7       39.25       33.94      4.54 o
   2   7  -7      397.65      383.04     10.72 o
   3   7  -7       84.82       82.88      9.20 o
   4   7  -7       58.76       58.16      3.51 o
   5   7  -7      113.85      109.78      4.77 o
   6   7  -7        1.18       -0.73      3.93 o
  -7   8  -7        0.93        4.47      4.19 o
  -6   8  -7       22.99       36.49      4.72 o
  -5   8  -7       15.60       15.42      4.23 o
  -4   8  -7       10.02       11.60      3.81 o
  -3   8  -7      172.73      175.18     10.17 o
  -2   8  -7      127.60      127.51      6.22 o
  -1   8  -7       93.78       94.19      5.67 o
   0   8  -7     1400.81     1354.43     25.80 o
   1   8  -7       67.96       67.49      5.68 o
   2   8  -7      266.80      282.63      9.23 o
   3   8  -7       11.78       15.33      4.34 o
   4   8  -7       14.28        7.57      4.24 o
   5   8  -7        2.16        0.67      2.14 o
  -6   9  -7       14.12       17.83      6.27 o
  -5   9  -7       81.04       99.79      6.51 o
  -4   9  -7       12.03       13.61      3.74 o
  -3   9  -7      188.76      200.71      7.61 o
  -2   9  -7      289.31      296.68      9.33 o
  -1   9  -7       34.70       32.55      4.38 o
   0   9  -7      262.62      244.28      8.36 o
   1   9  -7       51.78       60.53      5.10 o
   2   9  -7        9.36        9.51      6.62 o
   3   9  -7       42.40       50.99      5.95 o
   4   9  -7        7.25        7.37      7.67 o
  -6  10  -7        6.27       10.74      6.70 o
  -5  10  -7        5.15       11.42      6.08 o
  -4  10  -7       16.89        3.14      5.94 o
  -3  10  -7       12.89       11.87      3.65 o
  -2  10  -7        5.38        6.23      3.33 o
  -1  10  -7       12.02       13.95      5.87 o
   0  10  -7       13.67       15.04      4.03 o
   1  10  -7       12.78       13.76      6.58 o
   2  10  -7        2.68        3.39      3.40 o
   3  10  -7       20.34       17.62      8.07 o
   4  10  -7        0.91        0.47      4.09 o
  -5  11  -7        6.87        9.68      5.69 o
  -4  11  -7       25.14       26.52      4.70 o
  -3  11  -7       27.37       23.27      4.33 o
  -2  11  -7       54.35       62.28      5.05 o
  -1  11  -7       23.29       19.94      6.66 o
   0  11  -7        5.63        6.87      3.67 o
   1  11  -7       58.92       70.62      6.13 o
   2  11  -7       17.00       16.75      8.10 o
   3  11  -7        6.71        6.73      5.17 o
  -4  12  -7        8.92        7.57      3.59 o
  -3  12  -7        2.42        0.34      2.81 o
  -2  12  -7        0.21       -1.84      2.74 o
  -1  12  -7        2.39       -1.63      2.65 o
   0  12  -7        4.19        5.19      5.88 o
   1  12  -7       27.11       28.99      5.72 o
  -2  13  -7       10.52        9.78      4.03 o
  -1  13  -7       16.52       14.58      4.59 o
  -1 -12  -6       51.15       54.64      8.33 o
   0 -12  -6        4.69        4.47      2.70 o
   1 -12  -6       32.12       26.52      2.66 o
  -2 -11  -6        6.71       14.27      6.31 o
  -1 -11  -6        9.04        5.82      5.03 o
   0 -11  -6        3.47        3.07      2.30 o
   1 -11  -6       13.19       11.10      1.96 o
  -3 -10  -6       15.46        0.16      2.70 o
  -2 -10  -6       33.64       32.67      7.13 o
  -1 -10  -6       45.43       53.16      6.17 o
   0 -10  -6       38.05       47.13      3.21 o
   1 -10  -6       63.13       58.14      2.66 o
   2 -10  -6       50.41       52.14      1.55 o
  -4  -9  -6        2.37        0.25      2.97 o
  -3  -9  -6       20.29       21.25      4.29 o
  -2  -9  -6       53.92       59.81      4.58 o
  -1  -9  -6       98.82       98.66      4.61 o
   0  -9  -6        8.24        8.24      1.99 o
   1  -9  -6       10.57       10.86      2.36 o
   2  -9  -6        2.93        2.38      0.39 o
  -5  -8  -6        0.37       -0.30      3.32 o
  -4  -8  -6       18.36       20.89      4.84 o
  -3  -8  -6       18.30       21.61      3.85 o
  -2  -8  -6       40.29       40.67      3.95 o
  -1  -8  -6      256.46      278.15      6.91 o
   0  -8  -6      730.43      728.30     12.78 o
   1  -8  -6      931.00      911.81     14.87 o
   2  -8  -6      168.79      158.81      2.02 o
  -5  -7  -6        2.63        3.33      4.14 o
  -4  -7  -6       55.81       62.77      5.74 o
  -3  -7  -6       27.65       23.29      4.11 o
  -2  -7  -6      934.55      926.43     18.31 o
  -1  -7  -6      806.64      801.64     14.66 o
   0  -7  -6     1033.68     1053.24     18.32 o
   1  -7  -6      271.25      249.26      4.17 o
  -6  -6  -6       15.67       15.04      4.09 o
  -5  -6  -6       90.31       90.05      6.46 o
  -4  -6  -6      189.46      181.42      8.17 o
  -3  -6  -6       74.52       76.97      7.70 o
  -2  -6  -6      588.91      588.18     14.79 o
  -1  -6  -6      246.31      252.14      5.85 o
   0  -6  -6      147.57      146.18      4.41 o
   1  -6  -6      527.42      528.37      5.25 o
  -6  -5  -6       13.87       12.62      4.51 o
  -5  -5  -6       26.80       24.17      3.89 o
  -4  -5  -6      184.23      184.82      6.09 o
  -3  -5  -6       11.65        6.69      2.89 o
  -2  -5  -6        8.64        7.16      2.21 o
  -1  -5  -6      210.78      211.65      6.18 o
   0  -5  -6       32.69       33.97      1.39 o
   1  -5  -6      194.77      211.88      2.20 o
  -7  -4  -6        2.72        2.79      4.14 o
  -6  -4  -6       61.44       69.06      5.93 o
  -5  -4  -6       19.30       22.66      3.92 o
  -4  -4  -6      102.84      100.03      4.71 o
  -3  -4  -6      114.18      108.16      7.35 o
  -2  -4  -6      111.08      100.59      3.24 o
  -1  -4  -6      373.43      351.30     16.51 o
   0  -4  -6      748.64      740.02      6.48 o
   1  -4  -6      158.51      158.31      2.08 o
   2  -4  -6      268.24      266.93      6.57 o
  -7  -3  -6        0.25       -0.45      3.00 o
  -6  -3  -6        5.28        3.89      3.38 o
  -5  -3  -6       17.14       17.67      2.95 o
  -4  -3  -6       50.39       50.99      3.72 o
  -3  -3  -6       25.72       26.32      3.72 o
  -2  -3  -6      194.33      206.22      2.60 o
  -1  -3  -6       77.98       64.14      2.24 o
   0  -3  -6      158.65      159.63      2.44 o
   1  -3  -6     3066.25     3295.03     67.94 o
   2  -3  -6       10.34        9.85      1.48 o
   3  -3  -6      117.21      118.55      4.50 o
   4  -3  -6       32.75       24.25      3.11 o
  -7  -2  -6        2.53        5.29      3.23 o
  -6  -2  -6       12.92       16.10      3.34 o
  -5  -2  -6       24.42       35.54      7.57 o
  -4  -2  -6      103.74      102.70      5.30 o
  -3  -2  -6      215.76      209.33      2.81 o
  -2  -2  -6      330.97      339.17      4.21 o
  -1  -2  -6     3586.48     3941.04     42.24 o
   0  -2  -6      299.09      297.03      4.20 o
   1  -2  -6     2836.46     2970.99     41.51 o
   2  -2  -6      214.73      217.44      2.60 o
   3  -2  -6      140.06      151.92      2.71 o
   4  -2  -6        4.94        3.37      2.36 o
   5  -2  -6       20.88       24.48      3.09 o
  -7  -1  -6       12.97       14.89      3.63 o
  -6  -1  -6       37.15       43.06      4.54 o
  -5  -1  -6       24.08       25.01      3.56 o
  -4  -1  -6       27.10       26.09      3.96 o
  -3  -1  -6      720.44      715.99      8.19 o
  -2  -1  -6       37.06       38.64      1.51 o
  -1  -1  -6      520.64      524.43      5.93 o
   0  -1  -6      427.82      441.60      5.39 o
   1  -1  -6      165.64      141.84      2.92 o
   2  -1  -6       13.96       15.76      1.77 o
   3  -1  -6       88.63       87.58      2.42 o
   4  -1  -6      129.52      127.76      3.11 o
   5  -1  -6        4.07        2.26      2.09 o
  -8   0  -6        7.35        5.49      3.95 o
  -7   0  -6       90.84      100.83      6.70 o
  -6   0  -6        9.27        7.54      2.72 o
  -5   0  -6      147.74      144.91      7.27 o
  -4   0  -6       94.22       79.31      7.14 o
  -3   0  -6      388.12      374.69      8.21 o
  -2   0  -6      181.12      170.77      4.62 o
  -1   0  -6      845.29      858.45      9.12 o
   0   0  -6      659.35      623.29      6.79 o
   1   0  -6      263.21      248.15      3.36 o
   2   0  -6      638.12      658.98      7.61 o
   3   0  -6      607.18      588.22     11.12 o
   4   0  -6      111.02      122.21      2.82 o
   5   0  -6       71.98       78.19      2.72 o
   6   0  -6        0.81        1.30      1.77 o
  -8   1  -6       17.78       18.49      6.41 o
  -7   1  -6       32.95       30.98      4.59 o
  -6   1  -6        6.93        5.81      1.42 o
  -5   1  -6        1.68        0.61      2.39 o
  -4   1  -6       37.39       27.06      5.48 o
  -3   1  -6      310.44      311.73      7.16 o
  -2   1  -6     1035.05     1074.97     17.23 o
  -1   1  -6      310.93      344.92      6.46 o
   0   1  -6      155.71      157.86      3.88 o
   1   1  -6      263.88      269.31      3.80 o
   2   1  -6      163.42      162.83      2.90 o
   3   1  -6       92.34       94.54      2.45 o
   4   1  -6       64.03       66.76      2.40 o
   5   1  -6      292.57      299.32      7.43 o
   6   1  -6       10.78        8.80      2.21 o
  -8   2  -6        6.85        6.80      3.42 o
  -7   2  -6        6.02       12.71      3.07 o
  -6   2  -6      172.52      167.93      7.37 o
  -5   2  -6       15.65       12.84      3.36 o
  -4   2  -6      182.81      172.91      5.94 o
  -3   2  -6      103.84       92.03      4.11 o
  -2   2  -6      156.87      136.08      6.38 o
  -1   2  -6       98.36       95.37      3.56 o
   0   2  -6     2667.17     2824.75     42.03 o
   1   2  -6      811.04      769.85     12.31 o
   2   2  -6      529.01      555.50      7.41 o
   3   2  -6      317.01      340.77      5.06 o
   4   2  -6       67.99       69.86      3.01 o
   5   2  -6       91.57       81.80      5.06 o
   6   2  -6       31.08       32.60      2.31 o
  -8   3  -6        1.32        0.13      2.01 o
  -7   3  -6        7.27        6.23      2.32 o
  -6   3  -6       32.26       35.90      4.48 o
  -5   3  -6      101.99      100.08      8.08 o
  -4   3  -6      129.53      126.43      5.26 o
  -3   3  -6       22.87       17.78      4.67 o
  -2   3  -6     1221.04     1359.69     21.77 o
  -1   3  -6      473.73      529.62      9.78 o
   0   3  -6     1383.48     1464.90     22.64 o
   1   3  -6       30.16       35.16      2.72 o
   2   3  -6       51.98       45.71      2.98 o
   3   3  -6      451.81      444.30      6.39 o
   4   3  -6       87.95       79.62      5.39 o
   5   3  -6       12.84       13.24      2.42 o
   6   3  -6       31.94       31.51      2.32 o
  -8   4  -6       15.45        8.78      7.87 o
  -7   4  -6       16.57       18.12      4.55 o
  -6   4  -6       43.94       41.24      4.83 o
  -5   4  -6      117.89      124.53      5.86 o
  -4   4  -6      138.56      137.19      8.16 o
  -3   4  -6     1179.90     1236.68     21.17 o
  -2   4  -6        3.27        2.44      2.11 o
  -1   4  -6       15.77        5.50      3.70 o
   0   4  -6       88.63       77.50      3.60 o
   1   4  -6       92.54       88.85      3.78 o
   2   4  -6        4.05        3.68      2.11 o
   3   4  -6       38.71       30.77      2.15 o
   4   4  -6       27.05       32.57      2.21 o
   5   4  -6       16.74       16.75      2.65 o
   6   4  -6        2.76        2.03      2.27 o
  -8   5  -6        4.12        3.56      4.16 o
  -7   5  -6       12.72       12.35      4.27 o
  -6   5  -6       43.04       36.85      4.66 o
  -5   5  -6       25.22       34.23      4.04 o
  -4   5  -6      365.03      357.18      9.17 o
  -3   5  -6      389.38      386.62     11.73 o
  -2   5  -6      198.59      209.79      8.23 o
  -1   5  -6       82.09       84.11      3.97 o
   0   5  -6      127.44      128.34      4.60 o
   1   5  -6      411.11      384.45      8.44 o
   2   5  -6       62.64       61.36      3.97 o
   3   5  -6       42.84       46.16      4.10 o
   4   5  -6       43.77       45.98      2.65 o
   5   5  -6        3.96        1.00      2.01 o
   6   5  -6       44.02       46.90      3.62 o
  -7   6  -6        8.68       10.84      4.16 o
  -6   6  -6       16.32       18.83      6.47 o
  -5   6  -6       50.67       47.99      4.62 o
  -4   6  -6       61.33       62.29      7.15 o
  -3   6  -6      206.60      221.91      6.81 o
  -2   6  -6        4.96        7.08      2.59 o
  -1   6  -6       18.21       21.40      2.96 o
   0   6  -6       42.61       44.53      3.64 o
   1   6  -6       92.66       91.04      6.95 o
   2   6  -6       19.35       26.26      3.55 o
   3   6  -6       64.11       75.49      7.77 o
   4   6  -6       15.31       15.41      2.22 o
   5   6  -6       36.50       34.63      2.57 o
   6   6  -6       25.54       32.45      5.88 o
  -7   7  -6        7.02       12.63      4.37 o
  -6   7  -6       15.77       21.59      4.37 o
  -5   7  -6       33.27       32.51      4.24 o
  -4   7  -6       23.02       28.38      3.88 o
  -3   7  -6       52.17       52.45      4.48 o
  -2   7  -6      218.11      222.74      6.96 o
  -1   7  -6      141.74      129.53      5.70 o
   0   7  -6      258.56      253.99      7.47 o
   1   7  -6      707.18      687.96     14.72 o
   2   7  -6      273.40      258.48      8.43 o
   3   7  -6      354.12      331.36     10.00 o
   4   7  -6       22.13       23.18      7.54 o
   5   7  -6        4.55        0.75      1.71 o
   6   7  -6        3.77        7.09      5.08 o
  -7   8  -6        0.11        1.92      5.61 o
  -6   8  -6       30.02       36.49      4.89 o
  -5   8  -6       32.25       34.66      4.54 o
  -4   8  -6        3.43        6.82      3.15 o
  -3   8  -6       23.98       24.04      6.17 o
  -2   8  -6     1416.44     1443.37     26.84 o
  -1   8  -6       88.93       84.30      5.59 o
   0   8  -6      844.56      850.45     17.41 o
   1   8  -6      184.12      172.06      6.80 o
   2   8  -6       41.26       40.53      7.36 o
   3   8  -6      171.03      170.34      7.90 o
   4   8  -6        8.48        6.88      4.06 o
   5   8  -6        5.66        4.94      5.57 o
  -7   9  -6       28.59       32.06      5.56 o
  -6   9  -6       10.57       14.65      5.57 o
  -5   9  -6        6.95        7.80      3.60 o
  -4   9  -6      402.23      398.92     14.03 o
  -3   9  -6       58.94       50.31      4.71 o
  -2   9  -6      328.22      324.98     12.43 o
  -1   9  -6        9.26        9.82      3.23 o
   0   9  -6       26.18       32.36      4.16 o
   1   9  -6       35.15       41.01      4.47 o
   2   9  -6       47.17       55.24      5.13 o
   3   9  -6       20.18       21.49      7.67 o
   4   9  -6       48.74       52.55      6.34 o
  -6  10  -6       24.44       28.97      4.77 o
  -5  10  -6       23.91       20.81      7.05 o
  -4  10  -6       70.69       78.98      5.10 o
  -3  10  -6        7.62        9.20      3.18 o
  -2  10  -6       45.99       49.79      6.95 o
  -1  10  -6        6.31        4.37      2.98 o
   0  10  -6       29.29       23.37      6.71 o
   1  10  -6       75.46       74.40      5.65 o
   2  10  -6       14.61       17.92      7.22 o
   3  10  -6        8.28       13.61      4.76 o
   4  10  -6        8.18       11.24      4.97 o
  -5  11  -6        7.00        5.15      3.22 o
  -4  11  -6        2.93        4.66      3.04 o
  -3  11  -6       32.64       28.68      4.14 o
  -2  11  -6       92.32       85.45      7.92 o
  -1  11  -6       15.56       17.14      3.96 o
   0  11  -6        3.96        5.51      3.36 o
   1  11  -6        5.58        6.63      5.99 o
   2  11  -6       22.28       21.67      5.09 o
   3  11  -6        3.60        7.30      4.65 o
  -4  12  -6        2.70        4.02      3.04 o
  -3  12  -6        2.50        1.39      2.78 o
  -2  12  -6        2.93        1.08      2.90 o
  -1  12  -6       84.59       92.39      8.57 o
   0  12  -6       12.97       10.54      4.08 o
   1  12  -6       10.57       16.97      4.89 o
   2  12  -6        4.80        4.45      7.11 o
  -3  13  -6        9.06        6.41      3.67 o
  -2  13  -6       21.79       17.46      4.38 o
  -1  13  -6      116.27      128.42     10.48 o
   0  13  -6       16.98       16.85      7.26 o
  -1 -12  -5       70.76       71.55      5.90 o
   0 -12  -5        0.13        1.54      3.44 o
   1 -12  -5       40.01       43.79      3.29 o
  -3 -11  -5       16.47       20.27      5.23 o
  -2 -11  -5        7.48       10.34      3.72 o
  -1 -11  -5        1.36       -0.71      2.18 o
   0 -11  -5        8.05        5.36      4.17 o
   1 -11  -5       12.94        9.27      2.03 o
   2 -11  -5        1.81        1.22      1.79 o
  -4 -10  -5        9.90       -0.87      3.74 o
  -3 -10  -5        9.91        0.36      4.27 o
  -2 -10  -5       34.32       33.67      4.55 o
  -1 -10  -5       42.38       43.35      3.83 o
   0 -10  -5       27.23       28.19      4.76 o
   1 -10  -5       17.88       16.26      3.12 o
   2 -10  -5       29.39       24.31      1.51 o
  -4  -9  -5       31.07       47.97      6.11 o
  -3  -9  -5        5.60        5.29      3.48 o
  -2  -9  -5        2.47        5.20      2.82 o
  -1  -9  -5       51.11       49.29      3.69 o
   0  -9  -5        0.20       -0.98      1.98 o
   1  -9  -5       95.36       89.38      2.96 o
   2  -9  -5       23.86       24.66      1.83 o
  -5  -8  -5       54.65       73.99      7.41 o
  -4  -8  -5        6.78       11.37      4.40 o
  -3  -8  -5       18.42       17.49      3.93 o
  -2  -8  -5       72.80       76.80      4.71 o
  -1  -8  -5      331.93      319.11      7.89 o
   0  -8  -5       38.75       39.31      4.27 o
   1  -8  -5      377.34      362.95      6.34 o
   2  -8  -5       71.32       68.93      1.99 o
  -6  -7  -5        6.62        8.00      8.75 o
  -5  -7  -5        2.82       -1.99      3.87 o
  -4  -7  -5       89.30       86.90      6.40 o
  -3  -7  -5      612.08      636.48     14.90 o
  -2  -7  -5      410.09      392.09     12.71 o
  -1  -7  -5      542.71      516.15     12.28 o
   0  -7  -5       35.46       30.48      2.18 o
   1  -7  -5        8.42        7.88      1.11 o
   2  -7  -5      133.19      123.62      1.90 o
  -6  -6  -5       33.99       31.30      6.00 o
  -5  -6  -5      149.56      157.27      8.74 o
  -4  -6  -5      629.26      639.72     16.12 o
  -3  -6  -5      143.02      160.24      6.55 o
  -2  -6  -5      485.98      474.91     10.28 o
  -1  -6  -5      155.76      152.17      4.37 o
   0  -6  -5      419.64      412.31      8.03 o
   1  -6  -5      134.01      133.09      2.41 o
  -6  -5  -5      180.71      175.44      7.04 o
  -5  -5  -5       47.32       52.98      5.59 o
  -4  -5  -5       20.56       23.78      4.16 o
  -3  -5  -5       11.09       11.27      2.99 o
  -2  -5  -5       18.73       19.96      2.47 o
  -1  -5  -5       23.14       20.07      2.00 o
   0  -5  -5       31.38       33.52      2.42 o
   1  -5  -5       66.89       69.78      0.94 o
  -7  -4  -5        7.82        7.13      5.57 o
  -6  -4  -5        2.95        4.40      2.91 o
  -5  -4  -5       22.50       25.29      3.87 o
  -4  -4  -5      162.54      164.59      6.71 o
  -3  -4  -5      105.16      113.86      7.00 o
  -2  -4  -5      172.93      154.31      4.49 o
  -1  -4  -5       96.10       87.76      2.76 o
   0  -4  -5       76.82       96.23      1.57 o
   1  -4  -5      651.91      667.84      5.45 o
  -7  -3  -5        2.77        1.94      2.98 o
  -6  -3  -5       22.91       25.83      4.90 o
  -5  -3  -5       41.48       34.46      3.91 o
  -4  -3  -5       50.65       51.99      3.09 o
  -3  -3  -5        4.04        4.09      1.58 o
  -2  -3  -5      488.59      477.59      6.72 o
  -1  -3  -5      210.51      205.98      2.39 o
   0  -3  -5     1491.00     1588.71     23.22 o
   1  -3  -5      555.54      594.03      7.24 o
   2  -3  -5        5.86        7.33      1.98 o
   3  -3  -5        0.99        2.85      1.54 o
  -7  -2  -5       26.07       30.47      4.18 o
  -6  -2  -5       25.96       27.59      3.62 o
  -5  -2  -5       48.42       57.20      4.22 o
  -4  -2  -5      106.56      115.19      4.40 o
  -3  -2  -5      617.26      649.05      8.95 o
  -2  -2  -5     1053.51     1106.53     11.48 o
  -1  -2  -5     9090.43     9491.12    106.99 o
   0  -2  -5      331.80      315.34      3.61 o
   1  -2  -5      188.25      158.70      2.03 o
   2  -2  -5      385.96      370.32      4.00 o
   3  -2  -5      697.35      705.60     13.73 o
   4  -2  -5      346.04      350.79      9.80 o
  -8  -1  -5        1.38        1.82      3.13 o
  -7  -1  -5       12.07       16.73      4.32 o
  -6  -1  -5       52.97       50.97      3.84 o
  -5  -1  -5      311.75      283.77      7.96 o
  -4  -1  -5       16.67       14.72      5.66 o
  -3  -1  -5     1090.25     1088.68     11.29 o
  -2  -1  -5      283.45      312.82      4.36 o
  -1  -1  -5      510.17      504.68      5.52 o
   0  -1  -5       75.46       84.50      2.90 o
   1  -1  -5       65.85       63.88      1.73 o
   2  -1  -5       22.29       22.89      2.07 o
   3  -1  -5      823.08      837.31      9.43 o
   4  -1  -5       20.10       20.37      1.44 o
   5  -1  -5      194.51      172.07      5.15 o
  -8   0  -5        8.54       10.29      5.93 o
  -7   0  -5       71.00       78.89      5.72 o
  -6   0  -5       96.99       95.16      5.19 o
  -5   0  -5      138.90      133.65      3.74 o
  -4   0  -5      163.45      164.31      5.71 o
  -3   0  -5      134.81      132.28      4.47 o
  -2   0  -5      275.84      254.08      5.57 o
  -1   0  -5     1750.05     1725.24     26.34 o
   0   0  -5     2770.27     2640.98     26.91 o
   1   0  -5      660.51      653.91      6.81 o
   2   0  -5      495.35      480.71      5.80 o
   3   0  -5       91.61       84.61      2.04 o
   4   0  -5      265.98      270.63      5.00 o
   5   0  -5      247.87      257.89      7.98 o
  -8   1  -5       12.82       14.11      3.69 o
  -7   1  -5       51.30       45.16      4.04 o
  -6   1  -5       18.49       19.27      2.24 o
  -5   1  -5       61.22       54.79      4.55 o
  -4   1  -5       28.76       30.52      3.32 o
  -3   1  -5       39.18       48.38      3.11 o
  -2   1  -5      393.57      411.99      7.47 o
  -1   1  -5      287.13      294.88      5.70 o
   0   1  -5      389.60      398.14      6.69 o
   1   1  -5       27.91       28.05      1.43 o
   2   1  -5     2076.85     2080.07     26.51 o
   3   1  -5      384.12      382.88      7.02 o
   4   1  -5      169.87      168.08      3.57 o
   5   1  -5       28.26       30.42      2.50 o
   6   1  -5      112.44      102.53      5.33 o
  -8   2  -5        8.76       13.46      3.53 o
  -7   2  -5       29.00       33.05      1.67 o
  -6   2  -5       21.54       22.93      6.40 o
  -5   2  -5      102.91       93.55      5.09 o
  -4   2  -5      282.59      265.20      7.01 o
  -3   2  -5      198.12      175.33      5.05 o
  -2   2  -5     1807.25     1935.11     29.11 o
  -1   2  -5      106.79      106.40      3.42 o
   0   2  -5      613.49      561.68      9.05 o
   1   2  -5      589.53      509.96      9.97 o
   2   2  -5      294.95      291.34      6.57 o
   3   2  -5      807.46      795.85      9.33 o
   4   2  -5       10.28       14.62      1.55 o
   5   2  -5       26.80       25.42      1.89 o
   6   2  -5       25.17       24.58      2.24 o
  -8   3  -5        2.08        0.01      1.58 o
  -7   3  -5        9.90       11.01      3.26 o
  -6   3  -5       33.68       36.14      4.29 o
  -5   3  -5        6.39        7.88      2.94 o
  -4   3  -5      487.38      492.42     10.37 o
  -3   3  -5      785.84      865.80     14.83 o
  -2   3  -5      813.70      902.57     14.66 o
  -1   3  -5      110.57      132.36      3.99 o
   0   3  -5       83.66       79.98      4.63 o
   1   3  -5     1132.76     1192.51     18.16 o
   2   3  -5      174.42      183.50      4.72 o
   3   3  -5      637.76      647.99      8.81 o
   4   3  -5       26.97       25.49      1.85 o
   5   3  -5       27.57       27.71      2.58 o
   6   3  -5        4.48        5.19      1.47 o
  -8   4  -5        5.04        1.36      2.40 o
  -7   4  -5       40.42       44.83      2.75 o
  -6   4  -5       19.44       12.94      3.60 o
  -5   4  -5       76.98       72.52      4.72 o
  -4   4  -5       80.93       88.10      4.63 o
  -3   4  -5      199.61      196.76      5.68 o
  -2   4  -5      100.77       93.52      3.80 o
  -1   4  -5       52.73       46.80      2.85 o
   0   4  -5      149.16      132.34      4.17 o
   1   4  -5      103.85      107.01      3.84 o
   2   4  -5       80.30       82.57      3.65 o
   3   4  -5       75.30       79.00      4.25 o
   4   4  -5       13.68       15.41      2.74 o
   5   4  -5       27.65       24.95      2.07 o
   6   4  -5       24.84       27.23      1.98 o
  -8   5  -5        5.56        5.93      6.01 o
  -7   5  -5       24.33       24.70      4.60 o
  -6   5  -5       88.11       93.28      5.53 o
  -5   5  -5        4.24        0.58      2.17 o
  -4   5  -5       47.00       46.86      3.82 o
  -3   5  -5       65.73       66.35      3.77 o
  -2   5  -5       35.06       34.94      4.54 o
  -1   5  -5       54.27       50.60      3.11 o
   0   5  -5      105.02      106.74      3.95 o
   1   5  -5      151.89      143.98      6.78 o
   2   5  -5       77.68       83.18      3.98 o
   3   5  -5      154.11      153.72      5.95 o
   4   5  -5       38.81       45.80      2.40 o
   5   5  -5       20.82       19.04      1.93 o
   6   5  -5       55.35       54.82      4.57 o
  -8   6  -5       12.30       13.14      4.56 o
  -7   6  -5       33.38       41.30      4.91 o
  -6   6  -5       73.42       71.21      5.01 o
  -5   6  -5      108.69      104.77      5.30 o
  -4   6  -5      193.74      178.96      6.25 o
  -3   6  -5      229.59      239.99      6.69 o
  -2   6  -5      294.35      309.42      7.28 o
  -1   6  -5       19.07       18.05      2.68 o
   0   6  -5       29.69       24.21      2.81 o
   1   6  -5       76.22       72.90      4.16 o
   2   6  -5      113.73      110.70      5.13 o
   3   6  -5       14.19       15.40      3.65 o
   4   6  -5      130.19      140.94      3.81 o
   5   6  -5        6.01        1.32      2.31 o
   6   6  -5        0.25       -1.63      3.30 o
  -7   7  -5        6.00        3.37      3.37 o
  -6   7  -5       39.19       35.24      4.45 o
  -5   7  -5       28.13       26.92      5.88 o
  -4   7  -5       84.01      108.32      5.11 o
  -3   7  -5      211.11      205.43      9.27 o
  -2   7  -5       68.15       68.19      4.05 o
  -1   7  -5      762.37      743.40     16.77 o
   0   7  -5      268.99      245.17      6.86 o
   1   7  -5       97.94       98.83      4.86 o
   2   7  -5      217.89      210.01     10.04 o
   3   7  -5       63.14       65.60      5.33 o
   4   7  -5      128.47      119.62      6.98 o
   5   7  -5        7.78        2.13      2.64 o
   6   7  -5        1.46        7.18      7.29 o
  -7   8  -5        6.66        7.14      6.20 o
  -6   8  -5       16.72       21.14      4.14 o
  -5   8  -5       21.06       16.64      3.72 o
  -4   8  -5      459.09      459.66     11.21 o
  -3   8  -5      105.81      107.71      5.59 o
  -2   8  -5      618.59      592.75     16.05 o
  -1   8  -5     1017.67      965.74     21.38 o
   0   8  -5       55.56       64.14      6.40 o
   1   8  -5       90.52       87.27      5.05 o
   2   8  -5       64.50       68.33      5.08 o
   3   8  -5       30.81       41.81      7.35 o
   4   8  -5        9.71       11.52      4.23 o
   5   8  -5        5.61       -0.18      2.22 o
  -7   9  -5        1.70        2.38      3.37 o
  -6   9  -5      106.26      111.52      9.37 o
  -5   9  -5       10.48       15.07      5.59 o
  -4   9  -5      255.21      237.41     10.54 o
  -3   9  -5       63.97       73.79      4.68 o
  -2   9  -5      139.82      151.21      5.84 o
  -1   9  -5      233.70      237.68      9.79 o
   0   9  -5       12.19       11.42      3.19 o
   1   9  -5      114.15      111.48      5.71 o
   2   9  -5       14.65       18.67      6.21 o
   3   9  -5        8.97       10.87      4.28 o
   4   9  -5       14.73       18.58      5.01 o
   5   9  -5       25.54       19.73      9.66 o
  -6  10  -5      126.49      139.00      7.03 o
  -5  10  -5       16.50       15.02      3.75 o
  -4  10  -5       64.08       56.24      4.53 o
  -3  10  -5        9.84        8.18      2.84 o
  -2  10  -5      149.92      149.15      5.91 o
  -1  10  -5       40.01       39.89      4.03 o
   0  10  -5       65.65       60.40      4.87 o
   1  10  -5       34.56       37.66      7.02 o
   2  10  -5        3.95        7.29      3.44 o
   3  10  -5        0.82        4.06      3.58 o
   4  10  -5        0.97       -1.99      6.04 o
  -6  11  -5       33.98       34.72      5.14 o
  -5  11  -5        3.88        5.16      3.14 o
  -4  11  -5       20.79       19.47      3.75 o
  -3  11  -5       23.50       19.28      5.67 o
  -2  11  -5       19.92       16.80      3.30 o
  -1  11  -5       15.04       14.31      3.65 o
   0  11  -5       69.18       80.78      5.51 o
   1  11  -5        3.57        3.24      3.17 o
   2  11  -5       28.34       22.51      5.02 o
   3  11  -5        8.01        6.27      7.02 o
  -5  12  -5        4.10       11.66      3.62 o
  -4  12  -5       34.46       37.30      4.57 o
  -3  12  -5        5.18        4.35      4.65 o
  -2  12  -5        0.55        1.66      2.47 o
  -1  12  -5        3.86        3.71      2.76 o
   0  12  -5        6.81        7.10      3.37 o
   1  12  -5        8.20        9.49      6.41 o
   2  12  -5       31.55       53.30      6.08 o
  -3  13  -5       12.62       12.55      5.63 o
  -2  13  -5        7.42        8.93      3.46 o
  -1  13  -5       18.75       21.41      4.31 o
   0  13  -5       42.80       59.03      5.86 o
   0 -13  -4        9.07        7.42      4.79 o
   1 -13  -4       11.93        9.44      2.72 o
  -2 -12  -4        8.98       11.38      4.18 o
  -1 -12  -4       24.76       38.90      4.71 o
   0 -12  -4        4.12        6.75      2.74 o
   1 -12  -4       24.16       27.18      3.10 o
   2 -12  -4       34.50       33.96      3.85 o
  -3 -11  -4        3.25       13.14      7.62 o
  -2 -11  -4        5.46        9.26      3.71 o
  -1 -11  -4        6.26        4.19      2.77 o
   0 -11  -4       23.05       24.85      3.27 o
   1 -11  -4       25.07       22.40      4.02 o
   2 -11  -4       24.86       22.76      1.97 o
   3 -11  -4        4.40        3.20      1.56 o
  -4 -10  -4        8.55       -0.88      3.68 o
  -3 -10  -4        9.21       19.85      6.84 o
  -2 -10  -4       44.11       50.80      4.95 o
  -1 -10  -4       10.51        8.37      2.88 o
   0 -10  -4      170.02      166.62      5.57 o
   1 -10  -4       89.62       94.20      3.48 o
   2 -10  -4       48.12       47.73      2.15 o
   3 -10  -4       35.12       37.53      1.39 o
  -5  -9  -4        2.78        5.54      4.96 o
  -4  -9  -4        2.21        2.31      3.75 o
  -3  -9  -4      109.72      118.80      6.84 o
  -2  -9  -4        1.12       -0.25      2.36 o
  -1  -9  -4       28.07       33.80      3.43 o
   0  -9  -4        7.86        5.85      1.96 o
   1  -9  -4       11.55       10.29      1.73 o
   2  -9  -4       35.64       41.36      1.71 o
   3  -9  -4       28.59       26.08      0.99 o
  -5  -8  -4       43.71       51.23     10.67 o
  -4  -8  -4       18.14       20.59      7.68 o
  -3  -8  -4       91.82       85.33      5.82 o
  -2  -8  -4       83.19       96.78      5.14 o
  -1  -8  -4      527.98      532.62     11.05 o
   0  -8  -4       26.94       25.23      2.44 o
   1  -8  -4      605.22      606.17     11.25 o
   2  -8  -4       88.87       87.44      2.82 o
   3  -8  -4      135.66      125.45      2.15 o
  -6  -7  -4       10.16       13.48      5.93 o
  -5  -7  -4      106.36      109.41     11.87 o
  -4  -7  -4      126.34      128.97     11.08 o
  -3  -7  -4      642.18      626.50     14.53 o
  -2  -7  -4       87.17       85.99      4.69 o
  -1  -7  -4        7.49       10.43      2.16 o
   0  -7  -4       91.53      103.81      3.30 o
   1  -7  -4       25.03       26.11      1.56 o
   2  -7  -4      102.11      102.80      1.85 o
  -6  -6  -4      176.41      176.45     10.50 o
  -5  -6  -4      116.19      115.61      7.83 o
  -4  -6  -4      103.15       92.72      9.81 o
  -3  -6  -4      122.37      120.28      8.52 o
  -2  -6  -4      131.60      124.34      4.79 o
  -1  -6  -4      117.00      108.60      3.75 o
   0  -6  -4      257.40      270.52      5.04 o
   1  -6  -4       74.53       74.13      1.84 o
   2  -6  -4      422.13      400.20      4.90 o
  -7  -5  -4       39.20       37.31     25.79 o
  -6  -5  -4       39.66       45.88      6.85 o
  -5  -5  -4       13.05       13.88      4.44 o
  -4  -5  -4        6.59        4.36      4.89 o
  -3  -5  -4       71.56       79.05      6.68 o
  -2  -5  -4       59.26       56.48      4.98 o
  -1  -5  -4      182.81      191.46      4.49 o
   0  -5  -4       76.00       79.42      2.19 o
   1  -5  -4       49.17       47.03      1.13 o
  -7  -4  -4       15.93        4.87      6.41 o
  -6  -4  -4       12.12       13.31      3.36 o
  -5  -4  -4       41.69       48.61      5.37 o
  -4  -4  -4       42.87       46.48      6.93 o
  -3  -4  -4      158.53      140.54      5.14 o
  -2  -4  -4      598.63      556.20     10.05 o
  -1  -4  -4      163.65      149.02      3.61 o
   0  -4  -4        6.69        7.32      1.02 o
   1  -4  -4      273.55      262.20      3.38 o
  -7  -3  -4        4.44        4.18      3.21 o
  -6  -3  -4        2.70        5.62      4.04 o
  -5  -3  -4       57.58       63.89      3.68 o
  -4  -3  -4      123.50      123.67      5.46 o
  -3  -3  -4       36.28       38.98      3.25 o
  -2  -3  -4      386.42      414.32      7.72 o
  -1  -3  -4       57.00       55.27      2.17 o
   0  -3  -4      193.55      201.95      2.86 o
   1  -3  -4      188.44      172.14      2.07 o
   2  -3  -4      832.33      832.74     13.37 o
  -7  -2  -4       20.38       43.19     10.52 o
  -6  -2  -4       81.05       76.27      4.40 o
  -5  -2  -4      136.03      137.40      4.65 o
  -4  -2  -4       98.27      101.71      4.13 o
  -3  -2  -4     1859.87     1856.21     21.31 o
  -2  -2  -4       46.60       61.25      1.46 o
  -1  -2  -4      723.27      670.82      6.72 o
   0  -2  -4      147.22      152.16      2.05 o
   1  -2  -4     1258.69     1205.34     10.77 o
   2  -2  -4      597.82      547.75      5.33 o
   3  -2  -4      235.03      204.52      4.90 o
   4  -2  -4      745.40      730.20     12.70 o
  -8  -1  -4        4.39        4.91      5.36 o
  -7  -1  -4       63.66       65.80      8.09 o
  -6  -1  -4       55.03       55.11      4.71 o
  -5  -1  -4      451.11      427.96      7.76 o
  -4  -1  -4       42.20       42.09      2.57 o
  -3  -1  -4      428.34      437.51      7.34 o
  -2  -1  -4       21.85       21.59      1.10 o
  -1  -1  -4     1317.96     1258.54     11.98 o
   0  -1  -4      522.29      526.43      5.73 o
   1  -1  -4     3644.53     3578.96     35.51 o
   2  -1  -4       76.92       68.68      1.74 o
   3  -1  -4      752.67      801.74      8.98 o
   4  -1  -4      130.32      134.35      3.99 o
  -8   0  -4       32.71       42.60      8.28 o
  -7   0  -4       89.90       85.84      5.80 o
  -6   0  -4      136.60      150.90      4.99 o
  -5   0  -4      311.55      301.45      3.42 o
  -4   0  -4      170.14      190.05      5.80 o
  -3   0  -4      205.41      199.64      5.12 o
  -2   0  -4       44.58       45.52      2.62 o
  -1   0  -4      362.30      332.51      7.22 o
   0   0  -4      108.18      113.53      2.05 o
   1   0  -4     1650.52     1625.18     15.62 o
   2   0  -4      970.53      943.44      9.89 o
   3   0  -4      409.91      393.90      5.82 o
   4   0  -4       55.64       57.67      2.38 o
   5   0  -4      106.37      112.85      5.26 o
  -8   1  -4        1.71        2.79      2.78 o
  -7   1  -4       11.05        8.24      3.27 o
  -6   1  -4        7.77        8.81      1.43 o
  -5   1  -4       11.27        9.51      3.09 o
  -4   1  -4       66.58       68.23      3.84 o
  -3   1  -4      141.68      138.66      4.21 o
  -2   1  -4      381.25      375.59      6.79 o
  -1   1  -4     2837.55     2830.34     40.32 o
   0   1  -4     2078.01     2216.01     32.48 o
   1   1  -4      910.62      907.53     12.68 o
   2   1  -4     2011.29     1956.31     20.31 o
   3   1  -4       46.69       50.49      2.48 o
   4   1  -4      142.64      141.74      2.87 o
   5   1  -4       13.16       15.71      2.54 o
  -8   2  -4        3.53        0.14      2.38 o
  -7   2  -4       24.51       32.81      2.26 o
  -6   2  -4       22.70       25.59      3.34 o
  -5   2  -4      114.65       99.50      5.13 o
  -4   2  -4      282.04      273.10      6.75 o
  -3   2  -4      366.70      364.31      7.19 o
  -2   2  -4      122.25      151.52      5.83 o
  -1   2  -4      756.09      707.68     10.95 o
   0   2  -4      462.46      428.36      8.74 o
   1   2  -4      715.13      741.83     12.61 o
   2   2  -4      372.73      363.68      6.70 o
   3   2  -4      388.68      411.59      8.68 o
   4   2  -4      167.48      186.79      3.32 o
   5   2  -4       75.51       79.30      2.66 o
   6   2  -4       40.49       41.26      2.21 o
  -8   3  -4        1.07        0.22      2.36 o
  -7   3  -4       29.20       28.56      3.06 o
  -6   3  -4       36.25       37.52      4.15 o
  -5   3  -4       56.94       64.31      6.56 o
  -4   3  -4      521.07      583.69     11.24 o
  -3   3  -4        1.27        3.44      2.66 o
  -2   3  -4      369.60      394.72      7.31 o
  -1   3  -4      896.44      995.44     14.89 o
   0   3  -4      720.95      718.19     11.20 o
   1   3  -4       88.13       88.19      3.16 o
   2   3  -4       70.35       80.13      3.35 o
   3   3  -4       90.81       83.97      3.72 o
   4   3  -4        2.23        3.63      1.53 o
   5   3  -4       50.72       52.43      2.10 o
   6   3  -4        3.66        4.21      1.31 o
  -8   4  -4        9.30        0.20      2.18 o
  -7   4  -4       10.02       10.59      7.08 o
  -6   4  -4      103.40      108.37      8.13 o
  -5   4  -4      443.85      446.41     10.44 o
  -4   4  -4      371.12      375.97      8.37 o
  -3   4  -4      218.90      229.05      7.44 o
  -2   4  -4     1148.22     1170.39     18.16 o
  -1   4  -4       96.20       90.73      3.26 o
   0   4  -4      645.18      594.70      9.91 o
   1   4  -4      192.76      189.36      4.82 o
   2   4  -4       72.21       73.65      3.47 o
   3   4  -4       97.97       98.75      6.64 o
   4   4  -4      180.87      174.56      6.69 o
   5   4  -4        0.65        0.91      1.38 o
   6   4  -4       51.87       50.21      7.34 o
  -8   5  -4       13.05        4.69      5.72 o
  -7   5  -4       21.80       22.64      2.86 o
  -6   5  -4        2.09        3.24      2.68 o
  -5   5  -4       13.53       12.23      4.59 o
  -4   5  -4      208.74      197.53      8.00 o
  -3   5  -4       36.78       29.90      2.78 o
  -2   5  -4      288.64      291.99      8.21 o
  -1   5  -4      145.86      139.98      5.91 o
   0   5  -4      166.80      171.39      6.36 o
   1   5  -4       42.33       43.97      2.97 o
   2   5  -4      158.23      157.01      7.22 o
   3   5  -4       40.57       39.51      5.85 o
   4   5  -4       86.85       88.85      2.75 o
   5   5  -4       55.83       51.52      2.25 o
   6   5  -4        1.88       -0.14      1.49 o
  -8   6  -4        3.55        0.77      2.24 o
  -7   6  -4        7.84       11.65      2.41 o
  -6   6  -4       53.09       49.40      4.32 o
  -5   6  -4       39.22       37.22      3.65 o
  -4   6  -4      107.65      110.40      4.71 o
  -3   6  -4       65.02       61.08      3.60 o
  -2   6  -4      210.16      201.34      5.40 o
  -1   6  -4      575.46      571.01     10.43 o
   0   6  -4       61.89       59.47      3.25 o
   1   6  -4       36.31       34.50      3.05 o
   2   6  -4       64.05       61.56      4.05 o
   3   6  -4        2.44        5.16      2.79 o
   4   6  -4       53.81       51.41      2.48 o
   5   6  -4        9.63        7.45      1.74 o
   6   6  -4        7.40       10.59      4.67 o
  -7   7  -4        1.69       -0.98      2.67 o
  -6   7  -4       57.01       52.03      7.00 o
  -5   7  -4        7.66        5.58      4.36 o
  -4   7  -4       18.57       23.68      3.15 o
  -3   7  -4        1.44       -0.09      2.96 o
  -2   7  -4       97.42       92.07      4.09 o
  -1   7  -4      116.01      111.72      4.35 o
   0   7  -4      171.12      173.38      5.33 o
   1   7  -4       16.89       19.18      3.02 o
   2   7  -4       45.07       50.89      4.19 o
   3   7  -4      133.83      118.26      6.13 o
   4   7  -4       81.83       83.24      6.00 o
   5   7  -4        9.46        4.86      6.94 o
   6   7  -4       14.12       15.57      5.49 o
  -7   8  -4        1.79        3.14      3.18 o
  -6   8  -4        2.86        6.32      3.08 o
  -5   8  -4      105.20      111.34      5.31 o
  -4   8  -4      279.58      301.22     10.76 o
  -3   8  -4      704.42      717.88     14.33 o
  -2   8  -4       66.41       65.88      4.01 o
  -1   8  -4       37.85       35.98      3.33 o
   0   8  -4      240.43      225.83      6.82 o
   1   8  -4       29.24       29.08      3.57 o
   2   8  -4       10.19        5.31      5.05 o
   3   8  -4       14.33       15.91      4.06 o
   4   8  -4        8.66        6.74      6.51 o
   5   8  -4       10.61        5.62      6.91 o
  -7   9  -4       26.10       29.42      4.64 o
  -6   9  -4      117.76      125.17      8.83 o
  -5   9  -4      214.73      219.78      9.88 o
  -4   9  -4      253.17      257.50      7.42 o
  -3   9  -4      125.68      123.92      7.24 o
  -2   9  -4      129.80      113.85      5.14 o
  -1   9  -4      144.09      136.49      5.40 o
   0   9  -4       16.93       14.72      3.07 o
   1   9  -4       22.92       19.00      3.54 o
   2   9  -4       11.63       10.52      3.55 o
   3   9  -4       28.05       29.45      4.89 o
   4   9  -4       33.53       43.22      5.84 o
   5   9  -4        5.11        3.68      4.69 o
  -6  10  -4       25.37       22.67      4.02 o
  -5  10  -4       23.21       31.03      3.79 o
  -4  10  -4       36.97       42.13      3.73 o
  -3  10  -4       47.85       49.59      3.76 o
  -2  10  -4       14.10       19.85      3.12 o
  -1  10  -4      113.05       98.15      5.15 o
   0  10  -4        8.15       12.25      4.97 o
   1  10  -4        9.61        9.15      3.45 o
   2  10  -4       29.06       32.62      4.70 o
   3  10  -4        7.83       10.54      4.33 o
   4  10  -4        3.54        9.28      4.52 o
  -6  11  -4        2.91        0.16      2.80 o
  -5  11  -4       16.71       15.98      3.42 o
  -4  11  -4       10.72        9.64      4.83 o
  -3  11  -4       37.11       40.60      3.84 o
  -2  11  -4       69.17       59.53      4.27 o
  -1  11  -4       28.84       26.95      3.79 o
   0  11  -4      163.00      163.64      6.91 o
   1  11  -4       11.08        8.34      5.98 o
   2  11  -4       21.48       26.32      4.85 o
   3  11  -4        6.37        5.71      4.51 o
  -5  12  -4        6.23        1.34      2.66 o
  -4  12  -4        6.71        7.41      2.98 o
  -3  12  -4       11.34        8.37      3.10 o
  -2  12  -4       71.90       79.62      4.89 o
  -1  12  -4       12.92        7.80      5.09 o
   0  12  -4        7.10        6.94      3.32 o
   1  12  -4        0.85       -0.51      2.58 o
   2  12  -4        5.03        3.50      3.93 o
  -3  13  -4       37.83       49.50      4.52 o
  -2  13  -4       17.68       17.06      3.66 o
  -1  13  -4       34.97       35.10      4.06 o
   0  13  -4        0.56        3.82      4.98 o
   0 -13  -3        3.34        1.73      2.78 o
   1 -13  -3        6.86        5.50      2.64 o
  -2 -12  -3        6.51       14.06      6.22 o
  -1 -12  -3       28.95       19.07      6.57 o
   0 -12  -3        5.39        7.20      2.94 o
   1 -12  -3      132.00      128.34      5.21 o
   2 -12  -3        6.62        7.87      3.25 o
  -3 -11  -3        7.89       16.41      4.87 o
  -2 -11  -3        2.57       11.03      5.42 o
  -1 -11  -3        5.82        4.62      3.05 o
   0 -11  -3       16.79       12.73      3.14 o
   1 -11  -3       28.37       32.35      3.03 o
   2 -11  -3        2.95        2.92      1.61 o
   3 -11  -3        0.24       -0.67      1.54 o
  -4 -10  -3       36.08       43.55      6.54 o
  -3 -10  -3       18.11       20.52      4.87 o
  -2 -10  -3       24.35       32.41      4.41 o
  -1 -10  -3       31.25       35.14      4.03 o
   0 -10  -3      154.61      154.29      7.81 o
   1 -10  -3       36.70       29.72      2.63 o
   2 -10  -3      227.42      208.23      4.73 o
   3 -10  -3       68.91       74.08      3.31 o
   4 -10  -3      183.20      185.87      3.45 o
  -5  -9  -3       31.51       36.24      6.95 o
  -4  -9  -3       41.08       48.81      6.42 o
  -3  -9  -3        1.24        1.95      3.17 o
  -2  -9  -3        6.68       12.59      3.26 o
  -1  -9  -3       20.86       23.66      3.24 o
   0  -9  -3      102.42      112.23      4.33 o
   1  -9  -3       77.40       79.43      4.60 o
   2  -9  -3       34.42       40.32      1.98 o
   3  -9  -3       37.41       40.24      2.35 o
   4  -9  -3        8.17        6.43      0.89 o
  -5  -8  -3       15.71       10.06      5.15 o
  -4  -8  -3        6.35        9.27      3.80 o
  -3  -8  -3       42.10       44.69      4.85 o
  -2  -8  -3      152.19      168.02      6.39 o
  -1  -8  -3       45.59       45.19      3.45 o
   0  -8  -3        5.55        9.65      1.96 o
   1  -8  -3      249.84      240.19      5.09 o
   2  -8  -3      106.99      108.92      2.59 o
   3  -8  -3       87.44       89.44      2.71 o
  -6  -7  -3        5.09        8.80      5.46 o
  -5  -7  -3      189.97      199.62     10.20 o
  -4  -7  -3        3.73        3.53      3.16 o
  -3  -7  -3      153.69      155.68      6.63 o
  -2  -7  -3       11.08        9.54      2.80 o
  -1  -7  -3      255.77      272.65      6.63 o
   0  -7  -3       18.06       19.79      2.07 o
   1  -7  -3      154.79      165.74      4.61 o
   2  -7  -3       97.15       95.56      2.83 o
   3  -7  -3        6.23        6.70      1.15 o
  -6  -6  -3       16.65       14.48      9.25 o
  -5  -6  -3       59.12       71.30      6.81 o
  -4  -6  -3      144.10      146.64      7.15 o
  -3  -6  -3      123.53      122.52      5.90 o
  -2  -6  -3      130.64      140.93      4.97 o
  -1  -6  -3      655.32      648.65     11.36 o
   0  -6  -3        2.04        3.18      1.36 o
   1  -6  -3       85.17       85.40      2.14 o
   2  -6  -3      180.83      168.74      2.57 o
   3  -6  -3      102.58      101.64      1.69 o
  -7  -5  -3        4.70        4.21      4.30 o
  -6  -5  -3       34.67       38.38      6.39 o
  -5  -5  -3       54.28       64.19      5.92 o
  -4  -5  -3      132.49      144.61      6.59 o
  -3  -5  -3      204.54      211.54      6.60 o
  -2  -5  -3      615.59      637.43     11.71 o
  -1  -5  -3       74.48       80.23      2.94 o
   0  -5  -3      415.83      426.09      7.67 o
   1  -5  -3      121.29      114.56      2.67 o
   2  -5  -3       98.08       92.23      1.62 o
  -7  -4  -3        7.99        0.82      2.74 o
  -6  -4  -3       76.38       91.14      7.29 o
  -5  -4  -3       60.12       64.26      5.63 o
  -4  -4  -3       59.39       77.40      4.84 o
  -3  -4  -3      105.84      104.70      4.55 o
  -2  -4  -3      508.66      522.53      9.54 o
  -1  -4  -3       42.15       32.39      3.21 o
   0  -4  -3     3288.09     3333.61     47.95 o
   1  -4  -3      221.46      212.63      3.09 o
  -7  -3  -3        0.35        2.86      2.99 o
  -6  -3  -3        6.08        4.19      2.65 o
  -5  -3  -3       14.71       17.74      6.25 o
  -4  -3  -3        2.38        1.91      2.28 o
  -3  -3  -3       11.40       15.98      4.06 o
  -2  -3  -3      322.48      297.18      6.04 o
  -1  -3  -3     1778.40     1777.75     26.51 o
   0  -3  -3     1329.57     1221.08     15.69 o
   1  -3  -3      285.57      244.94      2.58 o
  -8  -2  -3        7.42        3.01      4.57 o
  -7  -2  -3       52.03       59.86      4.67 o
  -6  -2  -3        4.04        1.49      2.19 o
  -5  -2  -3       31.31       28.85      6.77 o
  -4  -2  -3      220.76      227.38      6.89 o
  -3  -2  -3      676.52      668.71     12.05 o
  -2  -2  -3      297.75      300.42      7.33 o
  -1  -2  -3      712.70      711.54      6.79 o
   0  -2  -3       84.34       88.02      1.62 o
   1  -2  -3     3600.74     3568.00     51.42 o
   2  -2  -3      776.56      706.81     10.99 o
   3  -2  -3      268.05      238.92      5.09 o
  -8  -1  -3        7.79        9.94      3.62 o
  -7  -1  -3       77.46       64.10      4.55 o
  -6  -1  -3       37.89       40.79      5.07 o
  -5  -1  -3      118.91      128.23      4.83 o
  -4  -1  -3       70.35       81.32      3.43 o
  -3  -1  -3       75.79       69.09      2.33 o
  -2  -1  -3      396.55      346.89      3.80 o
  -1  -1  -3      135.40      130.49      1.94 o
   0  -1  -3      307.29      264.22      5.98 o
   1  -1  -3     1312.84     1231.73     11.28 o
   2  -1  -3     1041.54      942.21      9.01 o
   3  -1  -3      243.81      234.02      6.05 o
   4  -1  -3      830.62      826.28     13.33 o
  -8   0  -3       27.82       40.55      6.90 o
  -7   0  -3       36.33       31.75      4.21 o
  -6   0  -3       90.97       88.48      6.07 o
  -5   0  -3      162.12      153.76      2.24 o
  -4   0  -3      191.77      181.41      2.62 o
  -3   0  -3      413.34      393.32      7.72 o
  -2   0  -3      231.67      204.05      4.49 o
  -1   0  -3       96.96       85.04      2.70 o
   0   0  -3     5130.28     5569.36     55.76 o
   1   0  -3      552.82      508.05      8.57 o
   2   0  -3      745.36      688.12      6.93 o
   3   0  -3     1224.60     1199.94     12.86 o
   4   0  -3     1213.82     1274.60     20.53 o
  -8   1  -3        5.75       -0.02      1.64 o
  -7   1  -3        9.84        7.83      0.75 o
  -6   1  -3       12.08       10.93      1.03 o
  -5   1  -3       51.06       52.24      1.56 o
  -4   1  -3       32.94       31.80      4.58 o
  -3   1  -3      122.55      102.32      3.57 o
  -2   1  -3      646.37      633.49      9.85 o
  -1   1  -3      680.79      695.39     11.88 o
   0   1  -3     1231.15     1300.94     17.29 o
   1   1  -3      777.15      711.81     10.04 o
   2   1  -3      589.65      558.97      5.98 o
   3   1  -3       19.39       20.01      1.33 o
   4   1  -3      263.18      266.15      4.21 o
   5   1  -3       44.15       37.54      2.96 o
  -8   2  -3       16.19        0.08      1.81 o
  -7   2  -3       44.27       47.19      1.93 o
  -6   2  -3       15.78       14.88      1.40 o
  -5   2  -3       46.46       52.62      5.83 o
  -4   2  -3      249.35      261.67      6.32 o
  -3   2  -3      387.88      399.25      7.48 o
  -2   2  -3     1354.62     1317.99     19.14 o
  -1   2  -3      107.96      126.42      3.43 o
   0   2  -3      475.59      406.22      6.67 o
   1   2  -3     1176.56     1119.07     17.55 o
   2   2  -3      581.74      531.65      8.83 o
   3   2  -3     1346.77     1446.16     15.70 o
   4   2  -3       93.60       86.83      2.09 o
   5   2  -3       11.96        8.62      2.65 o
  -8   3  -3        5.30       -0.01      1.80 o
  -7   3  -3       10.67       12.07      1.62 o
  -6   3  -3      106.84      114.21      3.97 o
  -5   3  -3        0.06       -2.10      2.10 o
  -4   3  -3      184.06      197.53      5.30 o
  -3   3  -3      194.75      208.81      4.90 o
  -2   3  -3      144.84      146.75      5.12 o
  -1   3  -3     1160.61     1167.03     16.80 o
   0   3  -3      194.94      219.39      4.55 o
   1   3  -3       70.44       75.01      2.92 o
   2   3  -3      796.87      790.70     12.93 o
   3   3  -3      118.77      119.40      5.64 o
   4   3  -3      237.32      230.95      4.29 o
   5   3  -3       97.50      104.58      2.71 o
  -8   4  -3       51.94       54.38      4.06 o
  -7   4  -3       52.39       57.68      2.45 o
  -6   4  -3        0.48       -1.00      2.21 o
  -5   4  -3       84.86       85.66      6.53 o
  -4   4  -3       86.69       96.60      5.64 o
  -3   4  -3      395.16      398.44      7.52 o
  -2   4  -3      248.41      221.63      4.85 o
  -1   4  -3     2405.98     2294.63     33.31 o
   0   4  -3      343.53      319.27      6.10 o
   1   4  -3      254.02      237.83      6.69 o
   2   4  -3      110.56      104.18      3.92 o
   3   4  -3      192.82      198.19      5.90 o
   4   4  -3       50.64       49.06      1.89 o
   5   4  -3      221.04      212.88     14.36 o
   6   4  -3       44.97       40.70      1.46 o
  -8   5  -3       11.75        4.82      4.04 o
  -7   5  -3       37.70       36.83      2.74 o
  -6   5  -3        5.92        4.57      4.16 o
  -5   5  -3       87.24       89.74      4.44 o
  -4   5  -3      100.79       96.39      3.92 o
  -3   5  -3      309.02      315.55      6.61 o
  -2   5  -3      194.55      197.95      4.77 o
  -1   5  -3      168.86      179.71      4.40 o
   0   5  -3       71.09       80.75      3.14 o
   1   5  -3      530.89      509.51      9.27 o
   2   5  -3      103.59       91.04      4.13 o
   3   5  -3       19.66       20.46      3.24 o
   4   5  -3      436.95      450.08     11.04 o
   5   5  -3      132.71      133.47      4.46 o
  -8   6  -3       13.79        6.60      6.07 o
  -7   6  -3       34.60       44.16      3.55 o
  -6   6  -3       21.23       27.38      3.40 o
  -5   6  -3      223.23      221.59      6.55 o
  -4   6  -3      171.20      179.49      5.27 o
  -3   6  -3       60.67       61.86      3.22 o
  -2   6  -3      183.13      167.74      6.32 o
  -1   6  -3       11.01       13.16      1.96 o
   0   6  -3      520.81      509.00      9.37 o
   1   6  -3       59.60       60.89      5.06 o
   2   6  -3      244.09      246.81      9.14 o
   3   6  -3        0.67        2.85      2.51 o
   4   6  -3        9.72        2.16      5.24 o
   5   6  -3       24.67       26.85      2.37 o
   6   6  -3        7.35        7.08      4.34 o
  -8   7  -3        5.53       11.82      3.19 o
  -7   7  -3        2.13        1.49      1.82 o
  -6   7  -3       22.63        9.16      4.74 o
  -5   7  -3        3.57        9.83      4.00 o
  -4   7  -3        9.31        8.30      2.39 o
  -3   7  -3       99.36       99.38      4.05 o
  -2   7  -3       63.15       63.11      3.19 o
  -1   7  -3       84.34       85.48      5.26 o
   0   7  -3       91.25      104.17      4.05 o
   1   7  -3       26.93       31.59      3.06 o
   2   7  -3       77.91       84.60      4.66 o
   3   7  -3      166.09      161.76      9.91 o
   4   7  -3       51.81       62.31      5.71 o
   5   7  -3       13.52       11.69      2.65 o
   6   7  -3       14.92       18.10      5.89 o
  -7   8  -3       44.09       49.68      4.67 o
  -6   8  -3      167.52      179.35      6.60 o
  -5   8  -3      184.37      191.20      6.18 o
  -4   8  -3       80.99       75.25      6.15 o
  -3   8  -3       87.19       97.31      6.27 o
  -2   8  -3      135.48      135.41      6.49 o
  -1   8  -3      106.31      123.80      6.47 o
   0   8  -3       18.62       20.87      4.46 o
   1   8  -3       16.20       17.64      4.76 o
   2   8  -3        4.01        7.10      2.91 o
   3   8  -3       56.50       60.40      5.13 o
   4   8  -3       11.53       13.91      4.57 o
   5   8  -3        5.39        7.03      4.39 o
  -7   9  -3       24.82       17.70      3.83 o
  -6   9  -3      111.78      122.06      8.17 o
  -5   9  -3       23.09       22.10      3.22 o
  -4   9  -3       60.43       57.58      3.68 o
  -3   9  -3       62.51       64.12      3.64 o
  -2   9  -3       89.81       87.98      4.05 o
  -1   9  -3       44.56       51.55      5.43 o
   0   9  -3        6.30        4.20      2.55 o
   1   9  -3      272.74      266.38      8.00 o
   2   9  -3        8.61        7.94      5.51 o
   3   9  -3       72.17       69.19      5.97 o
   4   9  -3        2.04        5.65      4.11 o
   5   9  -3       46.48       59.74      7.06 o
  -6  10  -3        9.18        9.03      3.11 o
  -5  10  -3       28.13       34.99      3.56 o
  -4  10  -3       48.48       51.27      5.55 o
  -3  10  -3      222.64      203.67      6.07 o
  -2  10  -3        0.17        0.22      1.25 o
  -1  10  -3        6.86        7.50      4.19 o
   0  10  -3        7.86        6.80      2.88 o
   1  10  -3       12.70        9.86      5.58 o
   2  10  -3       51.09       48.11      5.11 o
   3  10  -3       22.41       18.46      4.60 o
   4  10  -3        2.20        3.57      4.24 o
  -6  11  -3        3.18        4.27      2.81 o
  -5  11  -3        8.11        7.13      2.75 o
  -4  11  -3       17.98       19.73      3.16 o
  -3  11  -3       13.54       10.97      4.35 o
  -2  11  -3      109.45      108.53      4.90 o
  -1  11  -3       15.89       15.75      3.23 o
   0  11  -3       14.46       17.00      3.53 o
   1  11  -3        0.05        1.98      2.74 o
   2  11  -3       51.66       57.35      5.74 o
   3  11  -3       20.47       11.79      7.97 o
  -5  12  -3       17.90       16.27      3.33 o
  -4  12  -3        5.47        5.43      2.57 o
  -3  12  -3        7.03        8.05      4.15 o
  -2  12  -3       13.69        9.63      2.85 o
  -1  12  -3       27.02       25.38      3.42 o
   0  12  -3       11.60       13.89      3.31 o
   1  12  -3        1.21        0.21      3.07 o
   2  12  -3        9.14        0.38      3.80 o
  -4  13  -3        4.85       10.18      4.70 o
  -3  13  -3       11.00       -0.02      4.18 o
  -2  13  -3        7.29        6.84      2.84 o
  -1  13  -3       12.54       14.73      3.27 o
   0  13  -3        9.10        8.19      3.56 o
   1  13  -3        3.19       -0.34      2.79 o
  -1 -13  -2        5.30        0.22      5.75 o
   0 -13  -2       18.46       20.06      4.00 o
   1 -13  -2        2.28        2.24      2.11 o
   2 -13  -2        6.03        3.58      3.72 o
  -2 -12  -2        5.42        7.83      4.10 o
  -1 -12  -2       16.71       13.92      4.02 o
   0 -12  -2       22.11       15.68      5.90 o
   1 -12  -2       89.40       91.41      6.90 o
   2 -12  -2       41.70       44.43      3.21 o
   3 -12  -2       41.05       44.50      4.37 o
  -3 -11  -2        1.47       -2.10      2.84 o
  -2 -11  -2       18.09       26.96      4.65 o
  -1 -11  -2        9.09        6.86      3.33 o
   0 -11  -2       11.14       11.49      3.04 o
   1 -11  -2       10.09        8.20      2.43 o
   2 -11  -2        0.84        0.67      1.37 o
   3 -11  -2        1.10        1.86      1.48 o
   4 -11  -2        8.40        5.68      1.56 o
  -4 -10  -2        1.20        0.30      3.32 o
  -3 -10  -2       32.72       33.21      8.38 o
  -2 -10  -2        9.37        8.23      3.83 o
  -1 -10  -2       32.16       31.56      3.95 o
   0 -10  -2      264.84      254.99      7.30 o
   1 -10  -2        7.07        4.89      3.07 o
   2 -10  -2       10.37       15.90      1.97 o
   3 -10  -2      212.52      193.52      4.53 o
   4 -10  -2       42.76       38.44      3.13 o
  -5  -9  -2        3.65        2.26      4.59 o
  -4  -9  -2        2.89        1.14      3.60 o
  -3  -9  -2       38.19       40.37      8.27 o
  -2  -9  -2       27.58       35.74      4.23 o
  -1  -9  -2        2.23        3.17      2.95 o
   0  -9  -2       21.10       12.52      2.68 o
   1  -9  -2       44.90       41.30      2.67 o
   2  -9  -2        6.27        4.84      1.45 o
   3  -9  -2        4.51        3.66      2.06 o
   4  -9  -2       22.42       19.59      1.54 o
  -5  -8  -2        0.35        5.10      4.73 o
  -4  -8  -2       67.72       67.20      6.24 o
  -3  -8  -2       24.01       28.86      4.58 o
  -2  -8  -2       56.48       61.31      6.93 o
  -1  -8  -2       73.71       66.37      6.01 o
   0  -8  -2        2.63        2.88      2.81 o
   1  -8  -2      383.33      367.62      8.61 o
   2  -8  -2       56.08       51.90      2.13 o
   3  -8  -2       86.44       84.83      3.31 o
   4  -8  -2       95.61       94.44      2.52 o
  -6  -7  -2        2.00        3.17      4.72 o
  -5  -7  -2       93.85      104.58     12.00 o
  -4  -7  -2       27.03       19.19      7.45 o
  -3  -7  -2       40.55       54.52      4.54 o
  -2  -7  -2        1.02        1.51      3.78 o
  -1  -7  -2       78.95       84.20      5.77 o
   0  -7  -2      249.28      238.71      5.39 o
   1  -7  -2        0.14        1.59      1.17 o
   2  -7  -2      207.15      206.05      4.76 o
   3  -7  -2       55.49       59.23      2.60 o
  -6  -6  -2       90.50      108.79      8.69 o
  -5  -6  -2        5.79        8.77      4.32 o
  -4  -6  -2       15.51       14.53      4.03 o
  -3  -6  -2       97.21      113.05      5.45 o
  -2  -6  -2       72.86       77.24      6.11 o
  -1  -6  -2      696.87      713.85     14.44 o
   0  -6  -2      705.67      671.13     10.56 o
   1  -6  -2       26.91       25.01      1.47 o
   2  -6  -2      892.36      951.12     13.55 o
   3  -6  -2      387.94      418.01      6.82 o
  -7  -5  -2        1.85       -0.03      4.91 o
  -6  -5  -2       21.94        0.02      2.67 o
  -5  -5  -2       40.17       49.60      5.52 o
  -4  -5  -2       12.44       12.81      3.72 o
  -3  -5  -2      130.07      138.21      5.41 o
  -2  -5  -2       34.46       38.84      3.03 o
  -1  -5  -2       88.32       88.30      3.11 o
   0  -5  -2       21.19       30.66      1.74 o
   1  -5  -2     1602.42     1583.09     21.08 o
   2  -5  -2        5.13       10.94      1.25 o
   3  -5  -2      662.29      701.36      9.29 o
  -7  -4  -2       10.07       -0.12      3.32 o
  -6  -4  -2        1.98       -0.01      2.34 o
  -5  -4  -2      137.27      150.57      7.29 o
  -4  -4  -2       93.69       89.96      5.25 o
  -3  -4  -2      193.62      202.17      5.87 o
  -2  -4  -2     1136.20     1124.43     18.12 o
  -1  -4  -2      165.17      174.38      4.01 o
   0  -4  -2     2882.49     2873.45     41.29 o
   1  -4  -2     1032.40      961.21     12.38 o
   2  -4  -2      404.55      430.59      5.54 o
  -7  -3  -2        0.02        0.49      2.36 o
  -6  -3  -2        7.03        6.87      6.38 o
  -5  -3  -2       45.26       54.45      5.10 o
  -4  -3  -2        0.18       -1.18      2.12 o
  -3  -3  -2        2.16        3.84      3.18 o
  -2  -3  -2      696.83      679.49     12.78 o
  -1  -3  -2      166.99      177.45      3.93 o
   0  -3  -2      116.51      118.99      3.13 o
   1  -3  -2       14.86       12.51      0.49 o
  -8  -2  -2        8.91        4.17      3.52 o
  -7  -2  -2       20.45       20.87      4.29 o
  -6  -2  -2       38.70       40.45      5.21 o
  -5  -2  -2      388.35      378.07     10.03 o
  -4  -2  -2      244.37      232.29      9.02 o
  -3  -2  -2      444.35      410.43      8.23 o
  -2  -2  -2      575.02      569.10      9.30 o
  -1  -2  -2     4236.55     4354.28     63.00 o
   0  -2  -2      198.21      165.15      2.47 o
  -8  -1  -2       14.31        8.97      5.51 o
  -7  -1  -2       22.56       18.13      3.38 o
  -6  -1  -2       61.35       62.07      3.70 o
  -5  -1  -2       50.86       54.66      4.48 o
  -4  -1  -2      163.87      161.20      5.22 o
  -3  -1  -2      183.62      173.89      6.24 o
  -2  -1  -2       86.91       78.90      2.88 o
  -1  -1  -2     1739.52     1698.22     20.45 o
   0  -1  -2      120.06       89.14      1.41 o
   1  -1  -2     1786.58     1623.04     39.04 o
   3  -1  -2      216.92      213.42      4.11 o
  -8   0  -2       13.67       15.07      3.55 o
  -7   0  -2        4.73        7.69      3.31 o
  -6   0  -2        6.76       10.11      2.45 o
  -5   0  -2       13.70       15.81      1.00 o
  -4   0  -2      187.41      196.56      3.53 o
  -3   0  -2      596.19      565.56      9.72 o
  -2   0  -2     2128.43     2168.14     32.63 o
  -1   0  -2      257.46      208.51      3.64 o
   1   0  -2     1729.16     1614.54     23.11 o
   2   0  -2    13555.53    14380.41    168.73 o
   3   0  -2     1734.05     1805.79     44.46 o
   4   0  -2      268.74      272.75      4.93 o
  -8   1  -2       10.01        0.11      1.89 o
  -7   1  -2        8.21       12.43      1.39 o
  -6   1  -2        8.51       10.12      1.37 o
  -5   1  -2       21.53       18.52      1.10 o
  -4   1  -2       82.43       88.01      3.58 o
  -3   1  -2       83.86       84.19      3.03 o
  -2   1  -2      396.93      383.30      6.47 o
  -1   1  -2     1951.09     1894.51     24.99 o
   0   1  -2        8.80       13.93      1.02 o
   1   1  -2     6797.48     6372.30     93.24 o
   2   1  -2      453.04      456.09      5.65 o
   3   1  -2        7.22        6.68      0.85 o
   4   1  -2      372.71      387.14      5.18 o
  -8   2  -2       11.16        0.00      1.45 o
  -7   2  -2       71.18       74.22      3.07 o
  -6   2  -2       17.78       19.57      3.24 o
  -5   2  -2       42.77       37.97      1.77 o
  -4   2  -2      119.33      119.25      3.97 o
  -3   2  -2      700.39      730.65     11.67 o
  -2   2  -2     2092.46     2023.13     28.42 o
  -1   2  -2      711.16      744.65     12.23 o
   0   2  -2      126.40      170.65      4.88 o
   1   2  -2     1006.90      958.09     13.62 o
   2   2  -2      785.27      713.50     11.09 o
   3   2  -2       97.38       99.78      1.85 o
   4   2  -2      136.54      130.35      4.28 o
   5   2  -2       25.55       24.06      1.25 o
  -8   3  -2        2.20       -0.03      1.49 o
  -7   3  -2       11.42       10.86      1.69 o
  -6   3  -2      203.19      218.67      4.01 o
  -5   3  -2      351.66      346.97     10.65 o
  -4   3  -2       76.17       83.33      3.36 o
  -3   3  -2       34.68       31.24      3.37 o
  -2   3  -2      637.16      653.95      9.80 o
  -1   3  -2     2476.02     2443.87     34.05 o
   0   3  -2     1599.82     1474.17     20.46 o
   1   3  -2      297.20      262.29      5.08 o
   2   3  -2       64.99       50.73      2.81 o
   3   3  -2      395.53      412.95      5.79 o
   4   3  -2       27.62       29.46      3.33 o
   5   3  -2       76.93       71.62      2.41 o
  -8   4  -2       27.83        0.07      1.88 o
  -7   4  -2       12.40       11.61      2.27 o
  -6   4  -2      323.11      306.39      6.14 o
  -5   4  -2       50.82       46.78      3.39 o
  -4   4  -2      115.21      122.15      3.91 o
  -3   4  -2      433.90      423.82      7.52 o
  -2   4  -2      303.89      333.66      5.82 o
  -1   4  -2      997.47      972.29     14.02 o
   0   4  -2      535.29      530.60      8.47 o
   1   4  -2      329.61      313.26      7.52 o
   2   4  -2      209.10      190.34      5.01 o
   3   4  -2       98.14       95.83      4.51 o
   4   4  -2      445.53      466.17      9.08 o
   5   4  -2       38.67       38.58      3.39 o
  -8   5  -2        9.16        3.12      3.22 o
  -7   5  -2       11.36        7.79      1.87 o
  -6   5  -2       51.74       47.67      2.61 o
  -5   5  -2      115.49      109.37      4.38 o
  -4   5  -2       20.39       24.34      2.38 o
  -3   5  -2       55.85       75.52      2.90 o
  -2   5  -2       11.70       17.64      1.86 o
  -1   5  -2       30.23       43.80      2.21 o
   0   5  -2      571.42      553.00      9.15 o
   1   5  -2      112.96      128.40      3.97 o
   2   5  -2     1046.87     1123.11     18.97 o
   3   5  -2      134.29      140.88      5.62 o
   4   5  -2      107.10      106.76      2.61 o
   5   5  -2        6.05        4.17      1.14 o
  -8   6  -2       21.72       30.15      3.74 o
  -7   6  -2       51.80       47.02      4.40 o
  -6   6  -2       24.11       19.29      3.01 o
  -5   6  -2       97.70       91.22      4.11 o
  -4   6  -2      124.22      130.74      4.35 o
  -3   6  -2      109.01      113.40      3.66 o
  -2   6  -2      416.65      401.56      7.38 o
  -1   6  -2       89.72       92.05      3.11 o
   0   6  -2       61.06       59.59      2.96 o
   1   6  -2      303.85      301.81      6.65 o
   2   6  -2      122.14      112.78      4.72 o
   3   6  -2      255.41      262.76      7.88 o
   4   6  -2      127.05      119.92      9.38 o
   5   6  -2       62.56       54.06      6.16 o
  -8   7  -2        5.42        4.02      2.56 o
  -7   7  -2        0.11        1.09      1.71 o
  -6   7  -2       14.67       11.51      4.41 o
  -5   7  -2       25.74       25.95      4.63 o
  -4   7  -2       16.27       23.24      2.57 o
  -3   7  -2       97.84       94.75      3.61 o
  -2   7  -2       30.75       31.23      2.42 o
  -1   7  -2       76.64       69.84      3.13 o
   0   7  -2       41.74       35.28      2.76 o
   1   7  -2      176.69      186.40      5.57 o
   2   7  -2        9.17        9.16      4.49 o
   3   7  -2        5.69        6.55      3.10 o
   4   7  -2        4.68        2.92      5.45 o
   5   7  -2       22.86       22.05      1.41 o
  -7   8  -2        8.42        9.65      5.08 o
  -6   8  -2        6.96        7.46      2.71 o
  -5   8  -2      210.35      230.44      6.34 o
  -4   8  -2       96.62      111.87      4.22 o
  -3   8  -2       95.08       99.38      3.82 o
  -2   8  -2       23.83       23.61      2.56 o
  -1   8  -2       51.64       53.47      3.16 o
   0   8  -2      126.40      125.46      4.53 o
   1   8  -2       47.50       49.83      3.72 o
   2   8  -2       53.75       61.50      4.40 o
   3   8  -2       20.44       22.61      4.02 o
   4   8  -2       56.87       57.13      9.07 o
   5   8  -2       66.15       69.28      7.05 o
  -7   9  -2       59.95       63.55      4.63 o
  -6   9  -2        6.38        5.79      2.58 o
  -5   9  -2       20.32       14.54      2.54 o
  -4   9  -2       25.17       22.62      4.01 o
  -3   9  -2       13.76       17.44      3.93 o
  -2   9  -2       67.21       70.20      3.49 o
  -1   9  -2       17.94       15.63      2.65 o
   0   9  -2       17.45       16.19      2.81 o
   1   9  -2       96.67      102.47      5.08 o
   2   9  -2        6.40        4.84      3.00 o
   3   9  -2       86.28       88.25      9.52 o
   4   9  -2       10.88       13.90      4.77 o
   5   9  -2        6.00        2.81      4.73 o
  -7  10  -2        3.30        1.42      3.95 o
  -6  10  -2       21.92       23.36      5.19 o
  -5  10  -2       29.28       36.09      3.20 o
  -4  10  -2       33.46       35.03      2.93 o
  -3  10  -2       32.20       30.82      2.84 o
  -2  10  -2      106.93      108.90      6.30 o
  -1  10  -2       62.56       58.00      3.74 o
   0  10  -2       42.17       43.37      3.75 o
   1  10  -2      177.36      158.47      6.56 o
   2  10  -2        5.09        9.68      5.58 o
   3  10  -2       43.80       44.02      5.36 o
   4  10  -2        5.98        4.08      4.60 o
  -6  11  -2       19.24       18.33      3.22 o
  -5  11  -2       10.82        8.16      2.59 o
  -4  11  -2       23.22       20.74      4.52 o
  -3  11  -2        8.35        7.27      2.34 o
  -2  11  -2       68.20       59.62      5.71 o
  -1  11  -2       72.38       71.65      4.33 o
   0  11  -2        2.53        0.95      2.61 o
   1  11  -2        4.81        0.07      2.51 o
   2  11  -2       81.36       90.06      6.13 o
   3  11  -2        3.85        6.76      4.08 o
  -5  12  -2       12.23        6.95      2.68 o
  -4  12  -2        8.66        9.82      2.61 o
  -3  12  -2       12.27       13.18      2.76 o
  -2  12  -2       10.42        5.87      3.91 o
  -1  12  -2       27.50       31.63      3.47 o
   0  12  -2        6.20        9.08      3.31 o
   1  12  -2       13.76       -0.68      2.45 o
   2  12  -2        2.71       -0.50      3.62 o
  -4  13  -2        3.25        6.40      2.64 o
  -3  13  -2       21.56       17.23      3.28 o
  -2  13  -2        7.05        5.96      4.38 o
  -1  13  -2       17.35       10.28      4.45 o
   0  13  -2        3.31        0.12      3.33 o
   1  13  -2       45.35       43.24      5.38 o
  -1 -13  -1        5.69        0.28      2.52 o
   0 -13  -1        6.99        4.89      3.47 o
   1 -13  -1        1.76        1.13      2.40 o
   2 -13  -1       25.69       18.86      5.29 o
   3 -13  -1       20.11       16.03      4.58 o
  -2 -12  -1        7.76       13.57      4.58 o
  -1 -12  -1       13.20       16.67      3.86 o
   0 -12  -1        6.88        6.02      3.28 o
   1 -12  -1       32.26       34.59      3.63 o
   2 -12  -1       50.77       52.93      3.63 o
   3 -12  -1       10.99        7.86      3.65 o
   4 -12  -1       33.47       35.06      2.86 o
  -3 -11  -1        3.15        3.15      3.98 o
  -2 -11  -1       10.51       19.52      4.20 o
  -1 -11  -1       17.93       13.97      6.17 o
   0 -11  -1       13.96       11.09      3.11 o
   1 -11  -1       34.80       35.83      3.40 o
   2 -11  -1        7.80        6.72      2.21 o
   3 -11  -1       81.62       75.15      5.11 o
   4 -11  -1       18.79       23.66      2.44 o
   5 -11  -1       10.52        2.06      2.81 o
  -4 -10  -1        0.20       -0.35      6.33 o
  -3 -10  -1       52.79       59.19      6.02 o
  -2 -10  -1       21.15       18.20      6.78 o
  -1 -10  -1       34.84       35.00      4.21 o
   0 -10  -1       89.90       98.01      7.20 o
   1 -10  -1        1.57        2.57      2.00 o
   2 -10  -1      516.15      476.18      9.29 o
   3 -10  -1      157.34      153.22      5.86 o
   4 -10  -1       31.25       27.44      3.49 o
   5 -10  -1       33.77       30.56      2.37 o
  -5  -9  -1       14.61       16.07      9.69 o
  -4  -9  -1        0.82        1.62      3.18 o
  -3  -9  -1       16.81       12.36      4.37 o
  -2  -9  -1       71.95       73.78      5.21 o
  -1  -9  -1       21.77       18.35      3.35 o
   0  -9  -1        3.28        5.22      2.33 o
   1  -9  -1        8.81       10.27      3.40 o
   2  -9  -1        7.33        7.07      1.72 o
   3  -9  -1        3.36        3.34      1.41 o
   4  -9  -1       11.94        9.51      1.61 o
  -5  -8  -1        1.81        3.32      4.53 o
  -4  -8  -1       34.14       40.43      5.60 o
  -3  -8  -1       16.26       16.29      4.13 o
  -2  -8  -1       53.05       57.21      4.52 o
  -1  -8  -1       57.34       61.69      3.98 o
   0  -8  -1      128.15      129.60      4.57 o
   1  -8  -1      666.00      667.12     11.52 o
   2  -8  -1      292.21      274.90      5.46 o
   3  -8  -1      392.16      366.17      7.82 o
   4  -8  -1      232.86      227.09      4.71 o
  -6  -7  -1        6.37        8.47      5.52 o
  -5  -7  -1       64.29       68.69      7.05 o
  -4  -7  -1       65.61       65.71      5.76 o
  -3  -7  -1        0.50        3.46      4.27 o
  -2  -7  -1       14.77       14.21      3.04 o
  -1  -7  -1        0.05        3.58      2.91 o
   0  -7  -1       96.37       96.77      5.03 o
   1  -7  -1       25.94       31.30      1.97 o
   2  -7  -1        4.09        6.40      2.07 o
   3  -7  -1      132.82      135.48      4.18 o
   4  -7  -1       76.80       78.69      2.65 o
  -6  -6  -1        1.97        0.11      3.08 o
  -5  -6  -1       25.58       25.53      5.15 o
  -4  -6  -1       37.53       41.20      4.73 o
  -3  -6  -1       72.33       79.60      7.24 o
  -2  -6  -1      140.12      138.58      5.09 o
  -1  -6  -1      763.48      761.35     15.23 o
   0  -6  -1      363.21      351.94      6.57 o
   1  -6  -1      545.89      561.26      8.59 o
   2  -6  -1      333.82      328.16      6.40 o
   3  -6  -1     1654.58     1725.84     24.53 o
   4  -6  -1       90.00       92.18      2.65 o
  -7  -5  -1       22.70        0.06      3.31 o
  -6  -5  -1       18.94        0.46      3.37 o
  -5  -5  -1       26.41       26.98      4.83 o
  -4  -5  -1      218.92      217.55      7.84 o
  -3  -5  -1      237.55      237.52      9.62 o
  -2  -5  -1        1.03        2.44      1.84 o
  -1  -5  -1      431.73      478.58     10.25 o
   0  -5  -1       53.29       50.81      2.22 o
   1  -5  -1     3615.50     3829.72     55.07 o
   2  -5  -1      122.14      143.56      2.66 o
   3  -5  -1       55.26       59.99      1.80 o
  -7  -4  -1       23.49        0.50      3.71 o
  -6  -4  -1        5.48       -0.50      3.02 o
  -5  -4  -1       15.52       10.19      6.02 o
  -4  -4  -1      173.24      182.94      9.85 o
  -3  -4  -1      160.32      155.06      7.77 o
  -2  -4  -1      372.46      400.83      7.89 o
  -1  -4  -1     1844.35     2049.14     30.09 o
   0  -4  -1     1111.30     1015.15     14.06 o
   1  -4  -1     4038.85     3924.05     55.34 o
   2  -4  -1      137.51      138.96      2.96 o
   3  -4  -1      345.12      334.05      5.12 o
  -7  -3  -1        1.82        0.05      2.65 o
  -6  -3  -1        1.20        1.33      3.13 o
  -5  -3  -1       32.07       32.10      4.47 o
  -4  -3  -1       83.06       87.33      6.89 o
  -3  -3  -1       20.69       23.31      2.46 o
  -2  -3  -1       30.56       33.86      2.47 o
  -1  -3  -1       95.63       97.99      2.90 o
   0  -3  -1     2156.28     2006.15     26.52 o
   1  -3  -1      196.80      155.95      2.88 o
   2  -3  -1      181.84      162.94      2.53 o
  -8  -2  -1        5.78        2.53      4.87 o
  -7  -2  -1       41.21       47.46      4.19 o
  -6  -2  -1       21.54       22.70      4.41 o
  -5  -2  -1       29.05       19.94      3.74 o
  -4  -2  -1       84.52       87.05      4.26 o
  -3  -2  -1      335.72      322.88      6.91 o
  -2  -2  -1      550.68      515.93      8.60 o
  -1  -2  -1     1057.16     1052.41     14.75 o
   0  -2  -1       20.83       21.57      0.96 o
   1  -2  -1      123.02      118.49      1.91 o
  -8  -1  -1        0.40        0.16      2.08 o
  -7  -1  -1      123.94      122.57      5.19 o
  -6  -1  -1        8.74       13.52      5.96 o
  -5  -1  -1        9.05        9.34      2.93 o
  -4  -1  -1        9.02        8.93      2.39 o
  -3  -1  -1      218.83      207.33      4.93 o
  -2  -1  -1      425.64      392.11      6.67 o
  -1  -1  -1       92.79       85.43      2.16 o
   1  -1  -1      139.93       88.19      1.97 o
  -8   0  -1       16.53       -0.10      2.20 o
  -7   0  -1       30.84       36.74      4.17 o
  -6   0  -1       70.97       72.50      3.69 o
  -5   0  -1       96.73      102.30      2.62 o
  -4   0  -1      222.76      220.06      4.00 o
  -3   0  -1      662.56      663.41      6.43 o
  -1   0  -1      699.00      792.74     10.00 o
   1   0  -1     4012.83     4119.94     38.85 o
   2   0  -1    16619.21    16857.24    200.22 o
   3   0  -1      878.12      883.11     11.72 o
  -8   1  -1        2.44       -0.34      2.45 o
  -7   1  -1        0.99        0.67      1.04 o
  -6   1  -1       49.20       57.86      2.85 o
  -5   1  -1       32.68       38.52      1.91 o
  -4   1  -1      657.82      670.22      6.25 o
  -3   1  -1      233.21      230.26      4.79 o
  -2   1  -1     4365.17     4430.63     64.03 o
  -1   1  -1     4917.84     4819.76     66.22 o
   1   1  -1     3535.99     3343.47     45.53 o
   2   1  -1       83.17       87.65      2.95 o
   3   1  -1      123.18      148.39      8.94 o
  -8   2  -1        5.78       -0.06      1.62 o
  -7   2  -1       32.86       29.52      2.20 o
  -6   2  -1      286.85      295.44      4.39 o
  -5   2  -1      167.44      160.67      2.93 o
  -4   2  -1      183.05      169.97      3.20 o
  -3   2  -1      483.17      473.45      7.81 o
  -2   2  -1     2047.38     2026.57     27.73 o
  -1   2  -1     2700.96     2925.47     39.11 o
   0   2  -1        8.57        7.65      1.09 o
   1   2  -1     8957.61     8700.85    134.88 o
   2   2  -1      357.42      357.42      6.37 o
   3   2  -1       24.74       21.17      3.36 o
   4   2  -1       67.00       60.95      1.82 o
  -8   3  -1        5.98        0.03      1.45 o
  -7   3  -1       47.48       39.46      2.76 o
  -6   3  -1        4.64        2.96      1.41 o
  -5   3  -1       94.97       99.67      2.67 o
  -4   3  -1       29.55       26.04      3.47 o
  -3   3  -1      391.23      412.65      6.85 o
  -2   3  -1      749.21      757.13     10.66 o
  -1   3  -1      331.20      298.99      6.08 o
   0   3  -1      202.68      186.15      4.98 o
   1   3  -1      255.18      242.29      4.74 o
   2   3  -1      130.78      157.13      5.67 o
   3   3  -1      401.75      451.72      5.67 o
   4   3  -1       37.78       38.48      3.80 o
  -8   4  -1       42.72       37.21     10.17 o
  -7   4  -1        2.04        1.88      1.28 o
  -6   4  -1       89.96       88.88      3.51 o
  -5   4  -1      269.72      270.95      9.44 o
  -4   4  -1      227.92      214.93      4.95 o
  -3   4  -1      725.23      722.86     11.05 o
  -2   4  -1      220.39      227.18      4.13 o
  -1   4  -1      417.46      411.22      6.31 o
   0   4  -1      327.57      314.04      6.76 o
   1   4  -1      140.63      133.38      3.65 o
   2   4  -1      230.85      216.50      5.36 o
   3   4  -1     1122.22     1182.82     20.66 o
   4   4  -1       15.87       13.96      1.28 o
  -8   5  -1        2.49        3.01      2.12 o
  -7   5  -1       10.70       10.09      1.86 o
  -6   5  -1       15.31       15.85      1.96 o
  -5   5  -1       29.67       35.59      2.82 o
  -4   5  -1       73.00       77.65      2.97 o
  -3   5  -1       37.03       34.59      2.03 o
  -2   5  -1      112.52      129.30      3.11 o
  -1   5  -1      625.75      620.02      9.30 o
   0   5  -1      449.70      459.04      7.68 o
   1   5  -1      202.17      226.52      5.36 o
   2   5  -1      557.99      633.10     11.78 o
   3   5  -1      305.90      306.72      8.16 o
   4   5  -1      137.02      139.56      6.02 o
   5   5  -1        1.28        3.15      2.92 o
  -8   6  -1       13.36       16.80      2.66 o
  -7   6  -1       18.91       15.45      1.81 o
  -6   6  -1       65.31       60.06      2.83 o
  -5   6  -1      100.97      104.65      5.66 o
  -4   6  -1      104.18       92.54      3.42 o
  -3   6  -1      272.44      245.43      5.15 o
  -2   6  -1      425.33      377.82      6.60 o
  -1   6  -1       53.75       58.09      2.32 o
   0   6  -1      974.93      997.05     15.57 o
   1   6  -1      424.00      416.96      8.24 o
   2   6  -1       94.01       89.67      4.25 o
   3   6  -1      334.90      322.03      8.66 o
   4   6  -1       44.42       46.70      4.77 o
   5   6  -1       64.72       68.96      6.11 o
  -8   7  -1        0.07        2.33      2.27 o
  -7   7  -1        3.29        4.69      4.01 o
  -6   7  -1       35.13       40.46      9.03 o
  -5   7  -1       51.51       48.85      3.10 o
  -4   7  -1        3.59        1.21      2.63 o
  -3   7  -1       29.77       31.97      2.25 o
  -2   7  -1      487.96      517.52     10.44 o
  -1   7  -1      426.02      418.74      7.60 o
   0   7  -1      104.59       94.93      5.16 o
   1   7  -1       36.05       31.99      4.61 o
   2   7  -1      234.06      243.69      6.98 o
   3   7  -1       41.17       47.76      4.38 o
   4   7  -1        9.92       12.52      3.89 o
   5   7  -1       41.02       55.04      6.10 o
  -7   8  -1      118.14      144.28      8.30 o
  -6   8  -1        4.23        3.38      2.75 o
  -5   8  -1       72.71       83.18      5.40 o
  -4   8  -1       75.81       83.06      5.15 o
  -3   8  -1       57.78       52.82      4.34 o
  -2   8  -1      506.70      473.90      8.72 o
  -1   8  -1      242.52      229.11      5.57 o
   0   8  -1       65.56       63.82      3.46 o
   1   8  -1       33.86       34.77      3.32 o
   2   8  -1       88.29       94.59      7.22 o
   3   8  -1       17.09       29.85      4.25 o
   4   8  -1      129.17      136.58      7.50 o
   5   8  -1       10.95       20.01      5.19 o
  -7   9  -1       16.18       13.49      3.02 o
  -6   9  -1        3.41        4.19      1.89 o
  -5   9  -1        6.04        5.15      3.23 o
  -4   9  -1        5.40        4.84      1.74 o
  -3   9  -1      211.70      210.26      5.33 o
  -2   9  -1      124.01      122.77      4.07 o
  -1   9  -1       79.60       68.74      3.55 o
   0   9  -1      150.79      142.75      5.05 o
   1   9  -1       28.92       15.06      5.04 o
   2   9  -1       98.77      101.64      5.47 o
   3   9  -1      108.01      107.19      6.39 o
   4   9  -1       33.43       45.42      5.69 o
   5   9  -1       14.73       17.49      5.50 o
  -6  10  -1       31.82       39.11      5.32 o
  -5  10  -1       20.88       19.28      2.65 o
  -4  10  -1       30.89       31.95      2.70 o
  -3  10  -1      161.83      163.95      6.45 o
  -2  10  -1        4.08        3.16      1.74 o
  -1  10  -1      324.22      303.61      7.49 o
   0  10  -1       12.27       12.83      4.61 o
   1  10  -1      129.78      113.74      5.57 o
   2  10  -1       14.48       13.62      3.59 o
   3  10  -1       18.75       15.71      4.33 o
   4  10  -1       18.59       10.26      7.54 o
  -6  11  -1        3.57        4.37      2.27 o
  -5  11  -1       45.50       51.14      3.40 o
  -4  11  -1        3.98        6.83      2.09 o
  -3  11  -1       48.86       47.08      3.25 o
  -2  11  -1       15.27       10.82      2.43 o
  -1  11  -1      103.32       86.10      4.34 o
   0  11  -1       33.94       33.12      3.66 o
   1  11  -1       11.94       15.91      3.60 o
   2  11  -1        8.16        0.20      5.93 o
   3  11  -1       29.62       26.73      8.02 o
  -5  12  -1        9.27        5.04      3.64 o
  -4  12  -1       19.31       16.50      4.19 o
  -3  12  -1        6.97        9.45      2.35 o
  -2  12  -1       27.70       34.04      3.12 o
  -1  12  -1       10.93        8.86      4.09 o
   0  12  -1       15.52       16.58      3.47 o
   1  12  -1        6.45        1.58      2.72 o
   2  12  -1        5.55        1.19      3.86 o
  -4  13  -1       29.28       27.95      3.26 o
  -3  13  -1       36.61       37.88      3.51 o
  -2  13  -1       52.06       52.39      3.99 o
  -1  13  -1       27.89       26.13      3.60 o
   0  13  -1        5.48       -0.08      2.04 o
   1  13  -1        5.19       -0.72      2.72 o
  -1 -13   0        9.13        0.19      2.92 o
   0 -13   0       30.77        0.54      7.21 o
   1 -13   0       14.69       10.70      5.43 o
   2 -13   0       15.31       13.41      5.27 o
   3 -13   0        9.67        3.62      2.79 o
  -2 -12   0       14.50        7.70      6.79 o
  -1 -12   0       11.76        0.31      3.86 o
   0 -12   0        7.03        6.95      3.36 o
   1 -12   0       55.71       62.58      4.48 o
   2 -12   0       30.78       30.75      3.47 o
   3 -12   0       16.25        9.86      2.85 o
   4 -12   0       12.27       11.73      2.67 o
  -3 -11   0        0.10       -2.04      2.72 o
  -2 -11   0        6.90        4.22      3.63 o
  -1 -11   0       35.75       40.70      4.89 o
   0 -11   0       15.09       13.51      5.42 o
   1 -11   0       29.10       26.41      5.16 o
   2 -11   0        4.02        5.95      2.14 o
   3 -11   0        7.07        0.32      1.94 o
   4 -11   0        1.15        1.99      2.54 o
   5 -11   0       21.44        7.52      4.14 o
  -4 -10   0        8.70        9.36      4.89 o
  -3 -10   0        1.73       -1.73      3.10 o
  -2 -10   0      138.72      145.36      7.26 o
  -1 -10   0       75.86       65.67      5.08 o
   0 -10   0      288.26      297.90      8.38 o
   1 -10   0      371.61      325.25      8.01 o
   2 -10   0      128.45      117.78      4.36 o
   3 -10   0       81.40       81.01      3.64 o
   4 -10   0       37.48       35.89      2.74 o
   5 -10   0       26.65       28.98      2.70 o
  -5  -9   0       20.25       18.14      6.36 o
  -4  -9   0       38.98       53.71      6.35 o
  -3  -9   0       18.70       26.87      7.82 o
  -2  -9   0       12.53        9.18      3.56 o
  -1  -9   0      250.62      243.83     10.44 o
   0  -9   0       85.22       80.30      4.34 o
   1  -9   0       16.72       19.76      2.59 o
   2  -9   0        5.48        7.57      1.97 o
   3  -9   0       33.13       31.14      3.84 o
   4  -9   0       12.55       10.30      1.98 o
   5  -9   0       36.64       32.18      4.03 o
  -6  -8   0        4.72       10.32      6.04 o
  -5  -8   0       17.46       28.98      6.25 o
  -4  -8   0        4.33        4.47      6.79 o
  -3  -8   0      114.58      127.13      6.87 o
  -2  -8   0      110.01      118.05      5.74 o
  -1  -8   0       72.59       81.31      4.53 o
   0  -8   0       27.17       29.10      2.99 o
   1  -8   0      687.08      661.94     13.72 o
   2  -8   0      200.51      194.53      4.72 o
   3  -8   0       86.28       84.35      3.21 o
   4  -8   0      125.62      131.17      3.91 o
   5  -8   0      140.14      136.88      4.20 o
  -6  -7   0        0.81        2.10      7.30 o
  -5  -7   0       36.14       43.12     10.04 o
  -4  -7   0       13.17       14.93      4.44 o
  -3  -7   0       35.57       43.23      4.82 o
  -2  -7   0      214.75      221.29      6.98 o
  -1  -7   0       37.22       46.41      3.40 o
   0  -7   0      449.66      441.43      8.59 o
   1  -7   0       52.01       45.47      3.75 o
   2  -7   0        6.83        3.35      2.20 o
   3  -7   0      115.64      120.23      3.30 o
   4  -7   0      232.74      229.05      5.13 o
  -6  -6   0        2.68        0.32      3.37 o
  -5  -6   0       33.25       41.71      5.84 o
  -4  -6   0      128.25      135.01      7.09 o
  -3  -6   0       27.27       28.02      3.85 o
  -2  -6   0      184.67      197.64      6.19 o
  -1  -6   0      503.04      524.84     12.04 o
   0  -6   0       54.57       77.08      3.07 o
   1  -6   0      697.39      754.95     13.03 o
   2  -6   0     2742.17     2891.28     44.10 o
   3  -6   0      187.42      182.88      3.92 o
   4  -6   0      162.84      159.07      3.96 o
  -7  -5   0        2.02       -0.21      5.65 o
  -6  -5   0       12.80       -0.22      3.05 o
  -5  -5   0       18.33       12.71      4.19 o
  -4  -5   0       43.20       53.82      4.79 o
  -3  -5   0       42.26       56.00      4.07 o
  -2  -5   0      376.59      372.43      8.07 o
  -1  -5   0     2406.13     2551.68     41.54 o
   0  -5   0     1673.28     1779.33     25.94 o
   1  -5   0      383.41      419.79      6.68 o
   2  -5   0      284.49      298.91      6.00 o
   3  -5   0      131.68      127.27      3.02 o
  -7  -4   0       12.13       -0.06      2.98 o
  -6  -4   0        9.01       -0.30      4.56 o
  -5  -4   0        0.48        3.42      3.21 o
  -4  -4   0      332.73      364.97      9.51 o
  -3  -4   0      592.01      621.88     12.26 o
  -2  -4   0      264.74      283.16      6.25 o
  -1  -4   0     1255.39     1291.06     19.23 o
   0  -4   0     1118.22     1094.34     15.37 o
   1  -4   0      517.04      519.46      8.35 o
   2  -4   0     1137.71     1199.39     16.99 o
   3  -4   0     1270.02     1260.61     19.22 o
  -7  -3   0        0.41        0.31      3.14 o
  -6  -3   0       12.64        9.35      4.09 o
  -5  -3   0      110.14      111.40      8.95 o
  -4  -3   0        1.34        2.76      2.46 o
  -3  -3   0       24.37       35.41      3.01 o
  -2  -3   0      122.67      138.58      3.92 o
  -1  -3   0       19.49       21.89      3.00 o
   0  -3   0      281.74      311.95      4.96 o
   1  -3   0      684.58      668.77      8.66 o
   2  -3   0       40.42       39.42      2.32 o
  -8  -2   0        5.80        1.49      2.81 o
  -7  -2   0        4.16        0.10      4.28 o
  -6  -2   0       90.14       95.27      6.13 o
  -5  -2   0        9.40        7.67      5.01 o
  -4  -2   0       48.31       64.37      3.81 o
  -3  -2   0      847.88      860.93     14.34 o
  -2  -2   0      148.65      160.21      5.48 o
  -1  -2   0     9842.45     9611.76    150.76 o
   0  -2   0     3481.26     3217.65     42.58 o
   1  -2   0     2386.31     2488.54     31.69 o
   2  -2   0      735.97      724.99      9.77 o
  -8  -1   0        1.24        0.78      2.79 o
  -7  -1   0       11.22        6.14      5.70 o
  -6  -1   0        7.53       13.59      3.61 o
  -5  -1   0        8.48        7.42      2.88 o
  -4  -1   0      453.10      462.99      9.25 o
  -3  -1   0        0.61        1.08      1.42 o
  -2  -1   0      541.01      506.62      8.05 o
  -1  -1   0      444.74      472.18      6.53 o
   1  -1   0     3039.72     3005.42     38.29 o
  -8   0   0        9.91        1.62      2.50 o
  -7   0   0       36.46       41.75      4.14 o
  -6   0   0       47.72       43.23      3.16 o
  -5   0   0      365.77      344.89      4.43 o
  -4   0   0      328.53      316.19      8.04 o
  -3   0   0      429.37      441.68      4.85 o
  -2   0   0     1046.26     1107.16     19.00 o
  -1   0   0     1879.88     1774.16     15.34 o
  -8   1   0        5.31       -0.10      1.99 o
  -7   1   0        8.88        7.17      1.26 o
  -6   1   0       13.29       19.00      1.71 o
  -5   1   0       59.95       61.85      1.99 o
  -4   1   0       18.54       29.95      1.56 o
  -3   1   0     1047.74     1021.57      8.48 o
  -2   1   0    16125.56    16724.61    282.08 o
  -1   1   0     3039.76     3087.80     39.21 o
   1   1   0      447.33      482.94      6.68 o
   2   1   0      542.60      500.25     18.65 o
  -8   2   0       14.55        0.23      1.77 o
  -7   2   0       18.48       23.82      1.82 o
  -6   2   0       17.78       19.09      1.50 o
  -5   2   0      404.62      413.09      5.05 o
  -4   2   0      393.74      415.96      8.70 o
  -3   2   0      427.09      414.36      6.75 o
  -2   2   0      723.78      731.20      9.81 o
  -1   2   0     2403.16     2525.26     32.05 o
   0   2   0     3491.47     3349.79     44.15 o
   1   2   0     9783.45     9556.44    149.54 o
   2   2   0      153.49      145.08      3.80 o
   3   2   0      867.05      873.58     18.69 o
  -8   3   0        6.29        2.89      2.27 o
  -7   3   0       22.37       23.81      2.86 o
  -6   3   0       18.18       17.40      2.00 o
  -5   3   0      104.83      106.12      2.46 o
  -4   3   0       53.67       58.53      5.68 o
  -3   3   0       48.09       39.33      1.81 o
  -2   3   0       40.48       40.26      1.57 o
  -1   3   0      680.91      672.14      8.68 o
   0   3   0      284.76      319.02      5.01 o
   1   3   0       20.82       19.16      2.86 o
   2   3   0      123.18      140.54      3.96 o
   3   3   0       26.01       36.30      4.86 o
  -8   4   0       20.08       12.67      4.43 o
  -7   4   0        6.69        7.60      1.51 o
  -6   4   0      101.73      105.33      3.07 o
  -5   4   0       16.16       12.94      1.59 o
  -4   4   0      372.22      366.56      8.00 o
  -3   4   0     1294.71     1305.75     19.65 o
  -2   4   0     1103.47     1157.15     15.49 o
  -1   4   0      518.08      545.65      8.42 o
   0   4   0     1123.84     1077.62     15.03 o
   1   4   0     1237.87     1268.91     18.83 o
   2   4   0      256.10      262.73      5.87 o
   3   4   0      602.45      642.72     12.24 o
   4   4   0      337.85      334.81     14.41 o
  -8   5   0        3.06        1.95      2.98 o
  -7   5   0        1.51        1.18      1.35 o
  -6   5   0        9.88        9.14      1.49 o
  -5   5   0       11.38       12.95      2.13 o
  -4   5   0        7.51        9.12      1.57 o
  -3   5   0      131.02      127.40      3.99 o
  -2   5   0      287.12      307.15      5.89 o
  -1   5   0      379.68      429.23      6.54 o
   0   5   0     1661.21     1769.54     25.55 o
   1   5   0     2415.29     2569.63     39.04 o
   2   5   0      380.20      369.68      7.92 o
   3   5   0       44.63       50.76      3.89 o
   4   5   0       43.94       47.31      1.88 o
  -8   6   0       25.98       30.93      5.21 o
  -7   6   0       55.60       61.72      2.98 o
  -6   6   0       30.73       32.98      2.88 o
  -5   6   0       23.48       26.88      2.60 o
  -4   6   0      158.40      156.66      5.32 o
  -3   6   0      184.56      175.20      3.84 o
  -2   6   0     2763.30     2878.52     42.08 o
  -1   6   0      688.79      751.40     11.43 o
   0   6   0       58.19       75.51      2.82 o
   1   6   0      494.69      515.69      9.43 o
   2   6   0      191.78      213.11      5.87 o
   3   6   0       28.10       30.27      5.74 o
   4   6   0      127.53      139.82      6.46 o
  -8   7   0        0.94        1.04      2.00 o
  -7   7   0        5.00        4.67      1.95 o
  -6   7   0        1.71        2.13      2.04 o
  -5   7   0       35.76       32.75      2.52 o
  -4   7   0      233.23      232.12      5.16 o
  -3   7   0      115.96      113.50      4.45 o
  -2   7   0        6.50        3.57      2.03 o
  -1   7   0       54.04       46.51      3.49 o
   0   7   0      454.13      451.26      8.29 o
   1   7   0       36.47       42.73      4.74 o
   2   7   0      214.46      209.19      6.38 o
   3   7   0       35.94       52.00      6.66 o
   4   7   0       13.30       15.83      4.06 o
  -7   8   0       23.73       27.28      2.72 o
  -6   8   0       40.76       40.29     23.54 o
  -5   8   0      138.94      144.31      4.36 o
  -4   8   0      130.92      140.07      3.86 o
  -3   8   0       88.17       86.84      4.18 o
  -2   8   0      191.47      185.29      4.42 o
  -1   8   0      685.18      657.57     11.35 o
   0   8   0       30.06       29.99      2.66 o
   1   8   0       76.96       79.99      4.08 o
   2   8   0      105.67      102.23      5.08 o
   3   8   0      116.01      118.02      9.05 o
   4   8   0        4.94        7.01      3.78 o
  -7   9   0        2.42        0.45      2.71 o
  -6   9   0        0.81        2.62      2.22 o
  -5   9   0       37.00       33.90      2.50 o
  -4   9   0       12.47       11.48      1.75 o
  -3   9   0       32.63       37.79      2.31 o
  -2   9   0        5.76        9.65      1.86 o
  -1   9   0       16.32       21.04      2.33 o
   0   9   0       86.98       77.14      3.76 o
   1   9   0      251.46      232.22      6.95 o
   2   9   0       13.11       11.86      5.14 o
   3   9   0       18.88       27.81      4.39 o
   4   9   0       37.61       39.26      5.61 o
  -6  10   0       19.12       17.08      3.14 o
  -5  10   0       25.32       27.17      2.43 o
  -4  10   0       36.36       34.18      2.39 o
  -3  10   0       82.02       80.93      4.67 o
  -2  10   0      129.63      118.95      3.90 o
  -1  10   0      372.47      327.70      7.58 o
   0  10   0      284.51      282.79      7.58 o
   1  10   0       73.61       64.69      6.71 o
   2  10   0      141.50      131.74      6.42 o
   3  10   0        1.48        2.63      2.80 o
   4  10   0        8.41        3.99      4.20 o
  -5  11   0       21.65       21.65      2.39 o
  -4  11   0        1.08        0.35      1.41 o
  -3  11   0        7.53        3.39      1.66 o
  -2  11   0        3.78        1.37      1.88 o
  -1  11   0       27.82       21.97      4.31 o
   0  11   0       14.72       12.85      2.93 o
   1  11   0       35.71       35.15      4.09 o
   2  11   0        7.14        0.73      3.04 o
   3  11   0        0.04        1.46      2.26 o
  -5  12   0       51.63       71.14      8.15 o
  -4  12   0       12.45       15.64      3.66 o
  -3  12   0       16.69       20.17      2.38 o
  -2  12   0       30.51       32.81      3.06 o
  -1  12   0       55.94       53.64      3.86 o
   0  12   0        7.75        9.15      4.63 o
   1  12   0       11.74       -0.06      3.19 o
   2  12   0       13.86        0.42      5.62 o
  -3  13   0       10.38        8.77      2.36 o
  -2  13   0       15.17       16.53      2.89 o
  -1  13   0       13.75       11.20      2.94 o
   0  13   0       31.08       30.08      3.92 o
   1  13   0        9.17       -0.45      2.44 o
  -1 -13   1        5.13       -0.17      5.27 o
   0 -13   1        5.80       -0.06      2.38 o
   1 -13   1       26.88       19.86      6.56 o
   2 -13   1       53.71       60.82      4.76 o
   3 -13   1       35.18       42.89      4.19 o
   4 -13   1       29.60       30.84      3.73 o
  -2 -12   1        5.83       13.36      4.68 o
  -1 -12   1        6.20        0.55      3.26 o
   0 -12   1       16.13       14.21      3.89 o
   1 -12   1       10.28        6.15      3.06 o
   2 -12   1       28.06       24.28      5.75 o
   3 -12   1        7.91        5.78      2.77 o
   4 -12   1       19.21       15.20      3.06 o
   5 -12   1        8.75        6.88      4.12 o
  -3 -11   1       30.85       27.98      9.55 o
  -2 -11   1        7.50       15.00      4.44 o
  -1 -11   1       12.35       16.66      4.29 o
   0 -11   1       33.02       34.11      4.24 o
   1 -11   1      100.89       85.30      4.76 o
   2 -11   1       16.29       15.41      2.83 o
   3 -11   1       49.23       56.46      3.72 o
   4 -11   1        3.53        4.86      2.35 o
   5 -11   1       45.12       46.17      3.68 o
  -4 -10   1       18.82       12.27      5.48 o
  -3 -10   1       19.44       17.00      5.06 o
  -2 -10   1       13.62       10.19      6.82 o
  -1 -10   1      126.18      127.62      6.52 o
   0 -10   1       12.32       12.98      3.43 o
   1 -10   1      326.26      315.00     10.59 o
   2 -10   1        3.50        1.62      2.00 o
   3 -10   1      158.67      156.41      5.24 o
   4 -10   1       31.32       31.36      2.94 o
   5 -10   1       21.20       27.35      2.88 o
  -5  -9   1       14.16       17.70      6.24 o
  -4  -9   1       32.61       43.14      6.32 o
  -3  -9   1      109.52      113.95      7.21 o
  -2  -9   1      100.04      106.67      6.19 o
  -1  -9   1       29.98       19.90      3.75 o
   0  -9   1      149.64      153.23      5.76 o
   1  -9   1       82.88       82.26      3.95 o
   2  -9   1      120.26      113.19      4.27 o
   3  -9   1      213.55      216.23      7.49 o
   4  -9   1        5.09        5.55      2.01 o
   5  -9   1        6.43        7.32      2.21 o
  -6  -8   1       10.88        7.34      6.05 o
  -5  -8   1       11.44       16.44      5.83 o
  -4  -8   1      128.44      129.58      8.24 o
  -3  -8   1       18.48       23.33      7.31 o
  -2  -8   1       88.96       84.20      5.40 o
  -1  -8   1       33.71       43.05      5.94 o
   0  -8   1       61.25       64.02      5.89 o
   1  -8   1      243.27      224.18      5.88 o
   2  -8   1      503.72      462.74     10.82 o
   3  -8   1       61.86       62.66      3.07 o
   4  -8   1       73.33       90.82      5.11 o
   5  -8   1       72.23       71.37      3.55 o
  -6  -7   1        0.22       -0.53      3.95 o
  -5  -7   1       41.23       48.78      6.72 o
  -4  -7   1       10.22       11.47      4.41 o
  -3  -7   1       39.10       45.11      4.82 o
  -2  -7   1      235.40      239.66     10.15 o
  -1  -7   1       36.49       38.95      3.46 o
   0  -7   1      108.72      103.52      3.95 o
   1  -7   1      418.72      397.43      7.66 o
   2  -7   1      493.54      516.15      9.08 o
   3  -7   1       28.20       27.38      2.29 o
   4  -7   1        3.25        3.10      1.64 o
   5  -7   1       51.03       50.90      3.08 o
  -6  -6   1        6.68        0.06      2.90 o
  -5  -6   1       64.15       72.64      6.50 o
  -4  -6   1       46.61       48.76      8.03 o
  -3  -6   1      329.06      322.57      9.20 o
  -2  -6   1       97.28       96.18      4.54 o
  -1  -6   1      412.03      401.43      8.41 o
   0  -6   1      982.16     1020.57     16.32 o
   1  -6   1       51.20       46.82      2.48 o
   2  -6   1      423.93      379.53      8.21 o
   3  -6   1      266.67      240.22      5.04 o
   4  -6   1      104.33       99.69      3.41 o
  -7  -5   1        3.40       -0.35      3.64 o
  -6  -5   1        9.34       -0.10      2.84 o
  -5  -5   1        1.02       -0.68      3.08 o
  -4  -5   1      138.63      147.82      6.75 o
  -3  -5   1      310.19      335.54      8.61 o
  -2  -5   1      556.53      627.31     12.06 o
  -1  -5   1      208.20      243.91      5.67 o
   0  -5   1      443.96      456.99      9.45 o
   1  -5   1      634.12      604.39     10.60 o
   2  -5   1      110.46      121.33      4.30 o
   3  -5   1       37.50       34.68      2.09 o
   4  -5   1       72.76       69.77      4.31 o
  -7  -4   1       10.75        0.19      3.16 o
  -6  -4   1        9.95       -0.01      2.20 o
  -5  -4   1       65.04       74.78      5.76 o
  -4  -4   1       14.25       16.39      3.52 o
  -3  -4   1     1143.87     1196.71     20.83 o
  -2  -4   1      226.18      267.68      6.05 o
  -1  -4   1      132.72      127.96      3.71 o
   0  -4   1      321.94      313.27      5.59 o
   1  -4   1      422.59      409.28      6.35 o
   2  -4   1      236.37      234.45      4.27 o
   3  -4   1      712.01      703.70     12.16 o
  -7  -3   1        0.58       -0.02      2.42 o
  -6  -3   1       75.67       95.47      6.42 o
  -5  -3   1      118.89      118.70      6.18 o
  -4  -3   1       39.77       37.98      3.72 o
  -3  -3   1      403.10      447.84      9.07 o
  -2  -3   1      130.99      149.86      4.15 o
  -1  -3   1      252.56      239.88      4.92 o
   0  -3   1      203.46      184.40      3.78 o
   1  -3   1      326.97      285.99      4.76 o
   2  -3   1      752.92      745.11     10.52 o
   3  -3   1      391.14      403.18      8.08 o
  -8  -2   1       11.49        5.74      5.32 o
  -7  -2   1       20.30        0.09      2.63 o
  -6  -2   1      111.35      106.13      6.31 o
  -5  -2   1      271.69      292.61      8.41 o
  -4  -2   1       68.01       68.39      3.84 o
  -3  -2   1       26.09       25.19      2.47 o
  -2  -2   1      346.18      344.01      6.46 o
  -1  -2   1     9018.91     8614.37    133.78 o
   0  -2   1        5.40        6.99      1.78 o
   1  -2   1     2694.91     2900.29     38.98 o
   2  -2   1     2031.95     1998.78     27.48 o
  -8  -1   1       16.19       10.63      9.69 o
  -7  -1   1        4.19        4.87      5.86 o
  -6  -1   1        4.31        5.64      3.10 o
  -5  -1   1      173.68      187.75      8.85 o
  -4  -1   1       52.89       54.45      3.36 o
  -3  -1   1      123.56      144.97      3.97 o
  -2  -1   1       81.08       83.54      2.98 o
  -1  -1   1     3548.27     3288.57     44.70 o
   1  -1   1     4911.17     4714.97     65.04 o
  -8   0   1        6.75        4.30      5.81 o
  -7   0   1       33.82       34.84      3.30 o
  -6   0   1        8.24        5.28      1.77 o
  -5   0   1      140.23      136.56      2.55 o
  -4   0   1      974.30     1035.36     13.89 o
  -3   0   1      903.79      924.34      9.48 o
  -2   0   1    16747.15    16891.57    227.44 o
  -1   0   1     3953.39     4050.85     67.87 o
  -8   1   1        3.46        0.54      1.97 o
  -7   1   1       23.78       30.26      2.15 o
  -6   1   1       37.28       43.29      2.35 o
  -5   1   1       12.62       10.66      1.65 o
  -4   1   1     3147.47     3337.04     36.12 o
  -3   1   1       64.82       78.43      1.66 o
  -2   1   1    10606.24    11180.71    144.54 o
  -1   1   1      140.80       85.83      1.90 o
   1   1   1       92.52       73.52      0.84 o
  -8   2   1       10.78        5.57      5.78 o
  -7   2   1       84.19       88.03      3.64 o
  -6   2   1      171.85      163.78      3.32 o
  -5   2   1       79.59       78.15      2.22 o
  -4   2   1     2329.08     2397.75     21.01 o
  -3   2   1     1487.67     1558.48     16.17 o
  -2   2   1     1172.72     1282.64     12.08 o
  -1   2   1      125.21      119.81      1.95 o
   0   2   1       17.71       21.00      1.53 o
   1   2   1     1059.33     1097.41     15.28 o
   2   2   1      543.81      526.45      8.63 o
  -8   3   1       12.22        6.21      2.26 o
  -7   3   1       50.34       47.55      2.13 o
  -6   3   1      144.01      140.78      3.12 o
  -5   3   1       67.97       70.74      1.86 o
  -4   3   1       17.08       21.28      7.03 o
  -3   3   1      110.87      104.33      2.31 o
  -2   3   1      181.54      162.56      2.56 o
  -1   3   1      196.35      158.39      2.84 o
   0   3   1     2151.39     2016.79     27.63 o
   1   3   1       94.52       90.52      4.07 o
   2   3   1       31.23       42.17      2.44 o
   3   3   1       21.07        6.24      2.36 o
  -8   4   1       16.10       18.33      2.26 o
  -7   4   1       32.37       40.36      2.58 o
  -6   4   1       12.53       11.39      1.76 o
  -5   4   1       81.04       85.47      3.17 o
  -4   4   1      390.91      388.28      5.52 o
  -3   4   1      347.49      348.19      6.18 o
  -2   4   1      134.76      134.50      2.95 o
  -1   4   1     4057.64     4042.44     56.60 o
   0   4   1     1111.15     1022.58     14.03 o
   1   4   1     1875.64     2105.16     30.58 o
   2   4   1      365.45      378.92      7.59 o
   3   4   1      160.47      175.68      5.39 o
  -8   5   1        0.11        0.11      1.29 o
  -7   5   1       15.28       12.04      1.62 o
  -6   5   1        1.86        3.03      1.37 o
  -5   5   1       12.30       13.99      1.65 o
  -4   5   1       22.62       19.11      2.59 o
  -3   5   1       55.26       55.72      1.83 o
  -2   5   1      121.83      135.64      2.54 o
  -1   5   1     3624.02     3998.92     57.02 o
   0   5   1       54.90       53.14      3.27 o
   1   5   1      427.65      482.92      8.38 o
   2   5   1        1.07        2.34      1.76 o
   3   5   1      236.54      237.38      9.36 o
  -8   6   1        4.31        4.55      1.92 o
  -7   6   1       47.94       52.35      2.94 o
  -6   6   1      154.26      164.62      4.64 o
  -5   6   1       39.37       38.84      2.05 o
  -4   6   1       96.80       99.09      2.75 o
  -3   6   1     1621.97     1699.16     24.08 o
  -2   6   1      332.06      322.73      6.10 o
  -1   6   1      548.68      567.15      8.52 o
   0   6   1      360.50      351.86      7.57 o
   1   6   1      751.29      756.78     14.50 o
   2   6   1      147.77      146.50      4.97 o
   3   6   1       68.37       71.25      4.56 o
   4   6   1       35.77       33.64      8.14 o
  -8   7   1        3.60        6.33      3.07 o
  -7   7   1       26.87       24.91      6.69 o
  -6   7   1      157.18      154.70      4.23 o
  -5   7   1       72.28       70.08      4.78 o
  -4   7   1       76.61       78.93      3.76 o
  -3   7   1      132.67      128.67      2.98 o
  -2   7   1        4.33        6.40      1.20 o
  -1   7   1       25.23       26.69      1.80 o
   0   7   1       96.85       93.78      3.28 o
   1   7   1        0.10        0.47      1.63 o
   2   7   1       14.36       11.32      2.87 o
   3   7   1        0.62        0.97      2.50 o
   4   7   1       64.05       54.39      1.53 o
  -7   8   1       11.98       11.57      1.78 o
  -6   8   1      130.45      133.00      4.58 o
  -5   8   1        5.95        5.24      2.01 o
  -4   8   1      228.35      223.74      4.57 o
  -3   8   1      402.23      367.79      6.37 o
  -2   8   1      280.93      259.89      5.10 o
  -1   8   1      668.76      666.01     12.81 o
   0   8   1      127.36      132.32      4.16 o
   1   8   1       57.96       59.02      3.53 o
   2   8   1       50.17       49.19      3.99 o
   3   8   1       15.96       17.56      3.80 o
   4   8   1       34.88       31.68      5.38 o
  -6   9   1       30.00       34.72      2.28 o
  -5   9   1       10.31       11.91      2.46 o
  -4   9   1       11.81        9.07      1.46 o
  -3   9   1        3.16        3.40      1.97 o
  -2   9   1        7.74        6.05      2.44 o
  -1   9   1        8.66        9.77      1.93 o
   0   9   1        2.78        3.92      2.00 o
   1   9   1       20.55       19.04      2.91 o
   2   9   1       71.86       68.53      4.76 o
   3   9   1       17.84       20.22      6.16 o
   4   9   1        0.98       -0.54      2.89 o
  -6  10   1       26.66       27.89      5.86 o
  -5  10   1       33.07       30.87      2.00 o
  -4  10   1       32.10       32.73      2.05 o
  -3  10   1      150.87      139.07      3.77 o
  -2  10   1      521.07      479.13     10.51 o
  -1  10   1        2.14        2.88      1.79 o
   0  10   1       91.00       87.19      4.26 o
   1  10   1       34.10       29.10      5.57 o
   2  10   1       20.01       19.49      5.89 o
   3  10   1       53.56       49.94     26.90 o
   4  10   1        0.18        2.12      3.50 o
  -5  11   1       10.21       12.72      4.83 o
  -4  11   1       18.99       31.66      3.41 o
  -3  11   1       81.30       74.09      3.06 o
  -2  11   1        7.53        8.90      1.96 o
  -1  11   1       36.00       30.76      4.47 o
   0  11   1       13.00        8.22      2.66 o
   1  11   1       18.20       13.21      3.37 o
   2  11   1       10.76        1.03      3.61 o
   3  11   1        2.97        2.49      1.85 o
  -5  12   1       19.32       20.67      6.61 o
  -4  12   1       35.25       47.15      6.97 o
  -3  12   1        9.75        8.08      2.01 o
  -2  12   1       50.55       55.11      3.33 o
  -1  12   1       32.41       31.25      3.20 o
   0  12   1        7.62        9.78      2.81 o
   1  12   1       12.99        0.31      3.27 o
   2  12   1        7.56        5.94      4.34 o
  -4  13   1        5.53        5.58      5.43 o
  -2  13   1       26.68       25.81      3.04 o
  -1  13   1        1.53        1.30      2.06 o
   0  13   1        6.96        7.21      2.88 o
   1  13   1        5.62       -0.10      2.08 o
  -1 -13   2       45.50       53.71      6.44 o
   0 -13   2        3.44       -0.21      2.53 o
   1 -13   2       17.09        0.59      3.34 o
   2 -13   2        7.09        7.57      3.33 o
   3 -13   2       21.85       30.80      3.93 o
   4 -13   2        3.27        0.54      4.74 o
  -2 -12   2        2.88       11.91      4.49 o
  -1 -12   2       13.17        0.17      3.00 o
   0 -12   2        6.45        9.74      3.94 o
   1 -12   2       27.61       25.92      6.50 o
   2 -12   2       10.56        7.67      4.77 o
   3 -12   2       11.88        8.28      3.13 o
   4 -12   2        8.70        2.20      4.67 o
   5 -12   2       11.59        7.94      3.04 o
  -3 -11   2        4.18        4.41      4.98 o
  -2 -11   2       81.83       92.99      7.33 o
  -1 -11   2        4.86        2.39      3.01 o
   0 -11   2        3.16        5.83      2.95 o
   1 -11   2       72.29       68.74      4.67 o
   2 -11   2       69.88       65.43      6.47 o
   3 -11   2        8.41        7.40      2.76 o
   4 -11   2       23.34       24.06      3.20 o
   5 -11   2       11.14        8.56      4.55 o
   6 -11   2       18.91       14.61      3.40 o
  -4 -10   2        6.08       13.17      5.30 o
  -3 -10   2       43.54       44.46      6.25 o
  -2 -10   2        5.04        7.92      4.27 o
  -1 -10   2      180.92      174.19      7.56 o
   0 -10   2       40.80       41.89      4.21 o
   1 -10   2       63.67       63.51      4.20 o
   2 -10   2      106.01      106.21      4.73 o
   3 -10   2       34.15       34.81      3.30 o
   4 -10   2       34.57       32.81      3.30 o
   5 -10   2       27.81       35.44      3.51 o
   6 -10   2       22.18       18.79      3.43 o
  -5  -9   2        6.49       10.57      5.36 o
  -4  -9   2       11.09       18.33      5.46 o
  -3  -9   2       83.47      110.46      7.26 o
  -2  -9   2        7.47        5.12      5.66 o
  -1  -9   2       95.67      106.16      5.83 o
   0  -9   2       18.81       15.70      5.14 o
   1  -9   2       19.10       20.06      2.91 o
   2  -9   2       65.53       59.25      5.69 o
   3  -9   2       12.72       22.27      4.30 o
   4  -9   2       25.42       24.93      4.44 o
   5  -9   2       20.44       14.27      2.79 o
  -5  -8   2       65.53       80.76      7.66 o
  -4  -8   2       56.71       65.10     10.12 o
  -3  -8   2       21.13       21.85      4.66 o
  -2  -8   2       54.07       56.06      5.02 o
  -1  -8   2       47.00       47.21      4.32 o
   0  -8   2      127.73      124.37      5.10 o
   1  -8   2       50.75       50.13      5.14 o
   2  -8   2       26.02       24.66      4.21 o
   3  -8   2       93.06       94.67      4.00 o
   4  -8   2       95.47      100.79      4.23 o
   5  -8   2      214.21      219.73      6.43 o
  -6  -7   2        7.02        5.90      8.48 o
  -5  -7   2       23.57       29.29      9.15 o
  -4  -7   2        4.92        5.35      3.82 o
  -3  -7   2        5.54        5.06      3.47 o
  -2  -7   2        8.17        8.28      3.23 o
  -1  -7   2      177.88      190.82      6.18 o
   0  -7   2       40.04       43.47      3.11 o
   1  -7   2       79.32       76.81      4.98 o
   2  -7   2       30.41       28.59      2.58 o
   3  -7   2       98.24       92.53      5.30 o
   4  -7   2       16.07       19.21      2.55 o
   5  -7   2       25.20       34.67      4.62 o
  -6  -6   2        2.26        0.68      3.79 o
  -5  -6   2       62.40       67.75      6.34 o
  -4  -6   2      128.51      124.83      6.85 o
  -3  -6   2      252.06      260.98      8.11 o
  -2  -6   2      126.57      121.81      5.07 o
  -1  -6   2      306.62      304.58      7.37 o
   0  -6   2       55.61       65.67      4.70 o
   1  -6   2       88.25       86.55      3.20 o
   2  -6   2      413.83      400.32      9.10 o
   3  -6   2      116.25      119.76      3.73 o
   4  -6   2      127.14      127.82      5.94 o
   5  -6   2       99.87       91.58      4.10 o
  -7  -5   2       10.38        0.16      5.46 o
  -6  -5   2       19.72       -0.11      2.93 o
  -5  -5   2        6.57        6.83      3.65 o
  -4  -5   2      104.75      107.62      9.28 o
  -3  -5   2      130.29      140.83      5.95 o
  -2  -5   2     1051.50     1114.51     19.23 o
  -1  -5   2      113.49      136.43      4.24 o
   0  -5   2      564.61      557.39     11.11 o
   1  -5   2       28.80       34.87      2.23 o
   2  -5   2       10.72       14.83      2.94 o
   3  -5   2       56.36       64.16      4.21 o
   4  -5   2       20.32       21.47      2.38 o
  -7  -4   2       29.04       -0.09      3.08 o
  -6  -4   2       11.28        0.24      2.86 o
  -5  -4   2       37.88       35.74      7.66 o
  -4  -4   2      442.21      470.64     11.22 o
  -3  -4   2       99.23       99.21      4.69 o
  -2  -4   2      204.90      184.87      5.18 o
  -1  -4   2      316.63      298.05      5.99 o
   0  -4   2      537.11      529.53     10.22 o
   1  -4   2     1005.67      959.08     13.96 o
   2  -4   2      318.13      334.31      5.95 o
   3  -4   2      427.13      417.68      7.53 o
   4  -4   2      118.52      121.26      3.92 o
  -7  -3   2       73.77       80.23      7.07 o
  -6  -3   2        9.87       11.06      4.00 o
  -5  -3   2       78.22       75.81      5.29 o
  -4  -3   2       29.15       30.04      3.50 o
  -3  -3   2      396.15      409.57     10.66 o
  -2  -3   2       67.56       59.32      4.35 o
  -1  -3   2      296.02      261.76      5.25 o
   0  -3   2     1588.51     1404.10     19.74 o
   1  -3   2     2459.11     2378.94     35.01 o
   2  -3   2      641.76      634.55      9.64 o
   3  -3   2       33.73       30.79      3.31 o
  -8  -2   2        5.97        6.74      4.76 o
  -7  -2   2       12.99        0.16      2.66 o
  -6  -2   2       76.62       84.06      8.71 o
  -5  -2   2       25.78       22.15      3.67 o
  -4  -2   2      136.61      133.82      5.04 o
  -3  -2   2       94.97      102.22      3.79 o
  -2  -2   2      798.52      714.24     11.26 o
  -1  -2   2      977.82      924.57     13.39 o
   0  -2   2      126.89      163.92      4.94 o
   1  -2   2      719.64      737.23     10.56 o
   2  -2   2     2084.34     2000.89     28.35 o
   3  -2   2      723.08      741.87     11.69 o
  -8  -1   2        8.04        4.27      4.40 o
  -7  -1   2       32.65       36.30      5.08 o
  -6  -1   2       19.89       21.70      3.90 o
  -5  -1   2       53.02       63.79      6.33 o
  -4  -1   2      365.49      396.05      8.33 o
  -3  -1   2        7.46        7.49      1.81 o
  -2  -1   2      448.31      436.96      7.27 o
  -1  -1   2     6781.89     6262.46     91.88 o
   0  -1   2        9.27       14.78      1.59 o
   1  -1   2     1942.66     1825.22     24.22 o
   2  -1   2      395.79      370.45      6.29 o
  -8   0   2        5.99        2.49      3.07 o
  -7   0   2       30.43       35.97      4.66 o
  -6   0   2        0.30        0.46      0.88 o
  -5   0   2       75.32       77.07      2.13 o
  -4   0   2      276.19      288.53      8.54 o
  -3   0   2     1706.67     1800.44     19.06 o
  -2   0   2    13437.95    14208.72    265.61 o
  -1   0   2     1747.22     1617.66     49.35 o
   1   0   2      274.48      213.29      3.70 o
  -8   1   2        1.22        0.92      2.04 o
  -7   1   2        4.19        4.47      1.79 o
  -6   1   2      424.67      418.70      5.61 o
  -5   1   2      101.13      110.26      4.04 o
  -4   1   2     5198.71     5321.11     60.49 o
  -3   1   2      212.12      214.19      2.90 o
  -2   1   2      256.86      243.65      2.95 o
  -1   1   2     1794.34     1597.24     30.05 o
   0   1   2      118.32       95.04      2.42 o
   1   1   2     1741.61     1755.83     20.63 o
  -8   2   2       70.66       62.86      2.67 o
  -7   2   2        8.90       12.65      2.47 o
  -6   2   2     1461.58     1436.37     14.67 o
  -5   2   2       44.86       46.38      2.55 o
  -4   2   2       77.63       62.09      1.74 o
  -3   2   2      149.25      138.43      3.21 o
  -2   2   2     4356.57     4405.32     68.37 o
  -1   2   2     1305.98     1216.36     18.70 o
   0   2   2      191.18      167.99      2.15 o
   1   2   2     4235.86     4459.98     60.29 o
   2   2   2      576.09      554.26      5.55 o
  -8   3   2       50.35       42.32      4.60 o
  -7   3   2        9.78       13.56      1.61 o
  -6   3   2       40.11       43.51      2.05 o
  -5   3   2       51.44       43.82      2.50 o
  -4   3   2       24.22       28.49      1.24 o
  -3   3   2       95.93       98.61      1.34 o
  -2   3   2       58.23       47.30      0.90 o
  -1   3   2       14.95       13.46      2.19 o
   0   3   2      116.55      121.28      2.33 o
   1   3   2      166.20      174.44      2.58 o
   2   3   2      698.89      663.08      7.79 o
  -8   4   2       27.37       31.34      2.69 o
  -7   4   2       44.48       43.68      3.24 o
  -6   4   2        7.76        8.44      1.41 o
  -5   4   2      421.34      422.78      5.36 o
  -4   4   2      358.18      338.40      3.70 o
  -3   4   2      232.51      250.37      3.51 o
  -2   4   2      384.82      411.00      4.92 o
  -1   4   2     1030.55      983.01     11.99 o
   0   4   2     2877.00     2961.01     41.07 o
   1   4   2      176.35      202.15      5.53 o
   2   4   2     1125.40     1116.42     22.91 o
   3   4   2      186.81      177.28      2.33 o
  -8   5   2        1.43        1.73      1.68 o
  -7   5   2        5.20        5.18      1.46 o
  -6   5   2       46.33       43.71      1.73 o
  -5   5   2       43.87       42.47      4.11 o
  -4   5   2       57.51       62.22      1.76 o
  -3   5   2      663.22      714.24     21.59 o
  -2   5   2        5.14       10.57      1.16 o
  -1   5   2     1600.86     1613.15     22.21 o
   0   5   2       21.68       29.25      1.70 o
   1   5   2       86.60       88.84      3.09 o
   2   5   2       33.44       32.05      4.49 o
   3   5   2      129.24      124.31      2.63 o
  -8   6   2        8.66       11.58      2.11 o
  -7   6   2       22.39       28.00      2.96 o
  -6   6   2       10.15       12.65      1.57 o
  -5   6   2      436.37      427.53     11.87 o
  -4   6   2      378.00      407.81     10.11 o
  -3   6   2      403.07      441.21     14.65 o
  -2   6   2      910.42      945.88     13.27 o
  -1   6   2       25.65       25.11      1.39 o
   0   6   2      702.48      682.33     10.60 o
   1   6   2      688.08      718.40     12.23 o
   2   6   2       77.74       84.09      4.07 o
   3   6   2       94.35       97.93      6.54 o
  -7   7   2       30.59       34.93      3.32 o
  -6   7   2       22.61       20.18      1.39 o
  -5   7   2      168.15      152.74      3.17 o
  -4   7   2       35.74       41.17      2.18 o
  -3   7   2       55.61       57.86      2.46 o
  -2   7   2      206.38      201.30      3.61 o
  -1   7   2        0.09        3.23      1.68 o
   0   7   2      246.20      234.85      6.47 o
   1   7   2       80.63       84.05      3.64 o
   2   7   2        0.92        3.10      2.17 o
   3   7   2       40.19       45.46      2.38 o
   4   7   2       26.43       24.72      1.40 o
  -6   8   2       74.19       75.76      2.26 o
  -5   8   2       46.95       56.26      2.93 o
  -4   8   2       97.99      101.41      6.12 o
  -3   8   2       87.17       87.17      3.11 o
  -2   8   2       54.49       49.14      1.95 o
  -1   8   2      387.73      370.99      6.86 o
   0   8   2        2.28        1.52      2.43 o
   1   8   2       72.64       68.07      3.74 o
   2   8   2       57.67       56.22      4.17 o
   3   8   2       25.09       28.32      4.08 o
   4   8   2       68.41       56.52      2.57 o
  -6   9   2        8.48        6.56      1.31 o
  -5   9   2        4.74        4.63      1.11 o
  -4   9   2       22.54       21.17      2.00 o
  -3   9   2        4.30        5.57      1.15 o
  -2   9   2        6.39        4.00      1.28 o
  -1   9   2       44.30       38.79      3.66 o
   0   9   2       22.19       18.77      2.34 o
   1   9   2        1.85       -0.58      1.69 o
   2   9   2       27.71       30.29      3.78 o
   3   9   2       38.50       42.38      4.71 o
  -6  10   2       10.30       11.93      8.04 o
  -5  10   2       41.95       41.01      2.61 o
  -4  10   2       42.09       40.61      2.62 o
  -3  10   2      217.62      197.82      4.24 o
  -2  10   2        9.01       14.59      1.85 o
  -1  10   2        5.65        3.69      1.69 o
   0  10   2      263.52      253.19      6.61 o
   1  10   2       34.66       36.92      3.63 o
   2  10   2        9.78       13.23      2.11 o
   3  10   2       32.83       32.77      7.20 o
  -5  11   2       49.34       47.86      6.90 o
  -4  11   2        8.38        6.29      2.49 o
  -3  11   2        1.27        2.12      1.81 o
  -2  11   2        0.74        0.06      2.02 o
  -1  11   2       10.27        6.31      2.07 o
   0  11   2       11.51       12.18      2.76 o
   1  11   2        9.40        5.61      2.84 o
   2  11   2       18.44       19.57     11.45 o
   3  11   2        1.37        0.62      1.73 o
  -5  12   2       45.05       47.19      7.59 o
  -4  12   2       46.11       55.20      7.50 o
  -3  12   2       38.59       45.01      5.36 o
  -2  12   2       41.55       46.91      5.01 o
  -1  12   2       89.27       85.47      4.10 o
   0  12   2       23.36       23.30      2.66 o
   1  12   2       16.51       10.47      8.62 o
   2  12   2        5.11        2.78      2.19 o
  -4  13   2        3.64        3.51      7.97 o
  -3  13   2       16.03       21.11      6.10 o
  -2  13   2        6.21        4.73      1.90 o
  -1  13   2        2.47       -0.37      1.62 o
   0  13   2       18.82       19.45      4.05 o
   1  13   2        4.90        3.62      3.55 o
  -1 -13   3        3.23       -0.44      3.23 o
   0 -13   3        9.13       -0.15      6.50 o
   1 -13   3       12.73       -0.14      3.85 o
   2 -13   3        7.11        3.43      3.42 o
   3 -13   3       11.16        5.77      3.27 o
   4 -13   3        4.29        6.22      3.47 o
  -2 -12   3        9.47       10.21      4.67 o
  -1 -12   3        1.33       -0.14      2.28 o
   0 -12   3       11.08        0.37      3.92 o
   1 -12   3       27.22       19.42      4.16 o
   2 -12   3       13.96        9.54      3.39 o
   3 -12   3        7.24        5.61      3.18 o
   4 -12   3        5.64        2.13      4.69 o
   5 -12   3       17.31       12.80      3.67 o
  -3 -11   3       19.36       28.27      6.23 o
  -2 -11   3       52.08       62.92      6.85 o
  -1 -11   3        0.15        0.94      3.23 o
   0 -11   3       14.35       19.94      4.23 o
   1 -11   3       17.08       21.24      5.84 o
   2 -11   3      106.05      119.41      8.21 o
   3 -11   3       14.27       12.93      3.18 o
   4 -11   3       18.14       18.28      5.36 o
   5 -11   3        7.82        4.74      2.99 o
   6 -11   3        3.49        4.06      2.95 o
  -4 -10   3        2.33        5.11      4.86 o
  -3 -10   3       22.87       17.51      5.49 o
  -2 -10   3       50.35       63.56      9.39 o
  -1 -10   3       13.49       15.42      4.10 o
   0 -10   3        7.45       11.28      3.31 o
   1 -10   3        6.30        6.98      2.84 o
   2 -10   3        0.08       -0.69      2.29 o
   3 -10   3      220.67      210.34      6.69 o
   4 -10   3       50.87       49.97      3.93 o
   5 -10   3       28.14       29.52      3.77 o
   6 -10   3        9.00        5.26      5.08 o
  -5  -9   3       45.63       60.44      8.03 o
  -4  -9   3        2.47        5.68      4.78 o
  -3  -9   3       72.73       86.98      6.94 o
  -2  -9   3        7.52       10.73      4.14 o
  -1  -9   3      271.61      273.99      8.95 o
   0  -9   3        7.35        9.68      2.87 o
   1  -9   3       42.80       43.36      3.81 o
   2  -9   3       92.97       80.93      6.53 o
   3  -9   3       59.65       57.83      3.95 o
   4  -9   3       61.47       60.40      3.96 o
   5  -9   3       23.61       27.01      3.42 o
   6  -9   3      110.23      101.24      5.58 o
  -5  -8   3        5.50        3.33      4.93 o
  -4  -8   3       10.99       16.21      5.10 o
  -3  -8   3       56.36       67.34      5.98 o
  -2  -8   3        4.41        1.29      5.45 o
  -1  -8   3       15.64       14.94      3.58 o
   0  -8   3       17.76       17.25      3.22 o
   1  -8   3      105.10      115.21      4.74 o
   2  -8   3      134.81      130.63      4.89 o
   3  -8   3       92.18       97.19      4.43 o
   4  -8   3       77.91       76.01      6.26 o
   5  -8   3      177.67      161.15      5.90 o
  -6  -7   3       14.86       22.15      6.53 o
  -5  -7   3       14.44       18.95      5.10 o
  -4  -7   3       49.69       75.91      9.60 o
  -3  -7   3      170.66      181.57      7.61 o
  -2  -7   3       76.91       78.47      5.32 o
  -1  -7   3       27.28       29.12      5.68 o
   0  -7   3       90.55       96.15      6.41 o
   1  -7   3       87.93       85.66      3.73 o
   2  -7   3       62.42       59.50      3.44 o
   3  -7   3      101.09       99.58      4.05 o
   4  -7   3        9.60        7.29      2.45 o
   5  -7   3        4.05        6.25      2.51 o
  -6  -6   3        7.46        0.33      7.69 o
  -5  -6   3       24.84       26.30      8.50 o
  -4  -6   3       10.66       10.35      3.17 o
  -3  -6   3        0.42       -1.02      4.55 o
  -2  -6   3      240.13      255.80      9.97 o
  -1  -6   3       61.72       62.66      3.81 o
   0  -6   3      528.20      511.00      9.64 o
   1  -6   3        8.92        5.76      1.98 o
   2  -6   3      181.11      164.27      4.63 o
   3  -6   3       60.89       53.22      3.15 o
   4  -6   3      165.86      166.54      5.28 o
   5  -6   3      228.83      228.72      8.83 o
  -7  -5   3        0.59        0.24      3.61 o
  -6  -5   3       52.78       53.40      6.71 o
  -5  -5   3      129.83      139.64      7.66 o
  -4  -5   3      444.94      486.06     12.45 o
  -3  -5   3       18.29       18.24      3.51 o
  -2  -5   3      104.50       94.53      4.37 o
  -1  -5   3      529.49      516.33      9.76 o
   0  -5   3       71.36       72.82      3.25 o
   1  -5   3      168.10      181.57      4.48 o
   2  -5   3      194.81      193.95      4.77 o
   3  -5   3      310.96      325.91      6.74 o
   4  -5   3      100.99       92.33      3.90 o
  -7  -4   3       12.07       -0.44      5.62 o
  -6  -4   3       46.05       47.46      5.68 o
  -5  -4   3      221.93      227.24      8.41 o
  -4  -4   3       49.52       50.21      7.16 o
  -3  -4   3      196.68      209.81      6.42 o
  -2  -4   3      112.15      104.26      4.02 o
  -1  -4   3      246.11      227.32      5.31 o
   0  -4   3      343.44      315.51      7.76 o
   1  -4   3     2410.49     2220.60     34.35 o
   2  -4   3      241.34      215.78      4.82 o
   3  -4   3      387.20      394.81      9.32 o
   4  -4   3       87.24       87.35      3.88 o
  -7  -3   3        0.90       -0.53      3.27 o
  -6  -3   3       10.91       19.20      4.43 o
  -5  -3   3       96.57      109.92      5.90 o
  -4  -3   3      230.21      235.32      7.07 o
  -3  -3   3      116.63      113.27      6.50 o
  -2  -3   3      801.96      813.23     13.26 o
  -1  -3   3       74.09       77.14      3.00 o
   0  -3   3      193.36      210.07      4.57 o
   1  -3   3     1173.65     1160.32     16.89 o
   2  -3   3      145.00      136.53      5.07 o
   3  -3   3      192.39      208.59      4.93 o
  -8  -2   3       13.58       10.13      5.07 o
  -7  -2   3        9.11       14.71      7.17 o
  -6  -2   3       32.06       42.60      4.76 o
  -5  -2   3       11.57        7.07      3.10 o
  -4  -2   3       93.87       84.62      4.17 o
  -3  -2   3     1330.86     1439.31     22.77 o
  -2  -2   3      588.63      533.31      9.00 o
  -1  -2   3     1182.31     1107.80     16.04 o
   0  -2   3      458.84      384.07      6.54 o
   1  -2   3      104.57      116.93      3.35 o
   2  -2   3     1346.56     1282.28     20.60 o
   3  -2   3      375.27      392.11      9.19 o
  -8  -1   3        8.05       10.27      7.31 o
  -7  -1   3        3.71        2.33      3.17 o
  -6  -1   3       28.36       40.79      4.25 o
  -5  -1   3       46.68       44.70      5.72 o
  -4  -1   3      263.02      264.31      8.68 o
  -3  -1   3       21.26       21.35      2.12 o
  -2  -1   3      591.52      553.25      8.73 o
  -1  -1   3      775.51      693.78     10.00 o
   0  -1   3     1244.39     1277.06     16.94 o
   1  -1   3      688.63      677.02     11.58 o
   2  -1   3      648.43      634.09      9.94 o
  -8   0   3       12.04        7.42      7.06 o
  -7   0   3        7.08       11.16      5.77 o
  -6   0   3       60.53       63.34      4.56 o
  -5   0   3      614.63      604.46      7.75 o
  -4   0   3     1209.27     1288.66     23.61 o
  -3   0   3     1253.92     1247.70     14.14 o
  -2   0   3      755.28      694.95      7.75 o
  -1   0   3      538.64      487.16     13.92 o
   0   0   3     5150.21     5491.89     77.25 o
   1   0   3      105.38       90.86      2.72 o
  -8   1   3       72.74       68.89      4.76 o
  -7   1   3       10.27        9.43      1.51 o
  -6   1   3      396.00      379.49      7.40 o
  -5   1   3      114.55      113.95      3.44 o
  -4   1   3      819.19      841.19     15.67 o
  -3   1   3      243.19      238.55      7.27 o
  -2   1   3     1043.83      940.95     13.95 o
  -1   1   3     1307.30     1219.55     11.17 o
   0   1   3      303.45      258.99      2.69 o
  -8   2   3      154.56      127.22      3.88 o
  -7   2   3       23.02       25.96      1.96 o
  -6   2   3       57.26       55.81      2.71 o
  -5   2   3       38.45       39.89      1.95 o
  -4   2   3       20.41       30.04      2.90 o
  -3   2   3      267.07      253.52      4.08 o
  -2   2   3      772.04      716.61      6.84 o
  -1   2   3     3627.60     3634.92     52.56 o
   0   2   3       74.87       83.60      2.43 o
   1   2   3      727.20      717.95      9.04 o
  -8   3   3      115.05      115.92      3.24 o
  -7   3   3       16.17       13.26      2.09 o
  -6   3   3       35.30       39.07      1.90 o
  -5   3   3       64.39       60.54      2.38 o
  -4   3   3      151.37      154.64      2.08 o
  -3   3   3       51.31       57.74      1.53 o
  -2   3   3       19.09       18.22      1.43 o
  -1   3   3      283.78      263.16      5.29 o
   0   3   3     1325.56     1218.04     16.96 o
   1   3   3     1778.17     1799.04     23.97 o
   2   3   3      321.66      297.57      3.80 o
  -8   4   3       17.50       18.70      3.08 o
  -7   4   3       10.64        9.94      1.47 o
  -6   4   3        6.99        6.68      1.18 o
  -5   4   3      554.44      542.51      6.34 o
  -4   4   3       87.57       77.88      1.37 o
  -3   4   3      282.35      271.92      2.43 o
  -2   4   3      283.88      257.74      9.95 o
  -1   4   3      207.40      205.90      2.29 o
   0   4   3     3296.39     3399.11    102.61 o
   1   4   3       45.23       41.63      1.65 o
   2   4   3      509.62      514.24      6.95 o
   3   4   3      109.33      104.36      1.47 o
  -8   5   3        5.00        4.29      1.65 o
  -7   5   3        6.43        7.02      1.39 o
  -6   5   3       25.37       25.22      1.62 o
  -5   5   3       35.63       32.74      1.22 o
  -4   5   3       25.36       25.64      0.96 o
  -3   5   3      217.61      217.49      3.15 o
  -2   5   3       98.26       91.74      1.54 o
  -1   5   3      121.80      115.35      1.80 o
   0   5   3      416.24      429.75      6.86 o
   1   5   3       73.59       79.64      2.26 o
   2   5   3      617.81      625.50      9.09 o
   3   5   3      203.75      201.65      2.97 o
  -8   6   3       17.88       13.99      2.51 o
  -7   6   3      171.48      170.50      4.64 o
  -6   6   3       18.15       17.51      1.53 o
  -5   6   3       88.90       93.15      2.24 o
  -4   6   3      190.99      186.07      3.55 o
  -3   6   3      102.77      102.85      1.92 o
  -2   6   3      181.04      172.27      6.29 o
  -1   6   3       82.06       85.86      2.20 o
   0   6   3        3.25        8.98      2.88 o
   1   6   3      652.14      662.76      9.81 o
   2   6   3      138.57      145.53      8.76 o
   3   6   3      124.99      124.01      3.28 o
  -7   7   3      106.21      110.28      2.57 o
  -6   7   3        3.86        3.78      1.35 o
  -5   7   3       22.40       22.01      1.29 o
  -4   7   3        3.35        1.77      0.97 o
  -3   7   3        6.14        6.77      0.70 o
  -2   7   3       97.05       97.61      2.37 o
  -1   7   3      153.99      162.28      4.90 o
   0   7   3       18.58       20.95      1.92 o
   1   7   3      258.37      269.87      4.40 o
   2   7   3       10.53       11.07      1.45 o
   3   7   3      153.77      138.62      4.30 o
   4   7   3        3.58        1.38      0.58 o
  -6   8   3       46.43       52.72      6.13 o
  -5   8   3       86.54       86.49      1.47 o
  -4   8   3       82.48       84.98      9.49 o
  -3   8   3       84.35       83.49      2.61 o
  -2   8   3      102.72      102.61      4.16 o
  -1   8   3      251.64      244.30      4.81 o
   0   8   3        4.80        5.40      1.76 o
   1   8   3       47.70       42.25      2.23 o
   2   8   3      151.08      154.40      4.24 o
   3   8   3       39.93       42.48      3.33 o
   4   8   3        5.76        3.91      0.77 o
  -6   9   3        5.01        7.63      4.24 o
  -5   9   3       19.48       20.98      1.62 o
  -4   9   3        8.18        6.11      1.29 o
  -3   9   3       37.36       37.81      1.72 o
  -2   9   3       34.26       41.80      2.08 o
  -1   9   3       78.65       84.05      6.48 o
   0   9   3      100.65      111.02      3.16 o
   1   9   3       21.12       24.77      2.83 o
   2   9   3        6.69        7.90      1.77 o
   3   9   3        1.23        1.39      2.28 o
  -6  10   3        3.04        1.94      3.97 o
  -5  10   3        8.73        7.99      7.36 o
  -4  10   3      178.32      179.85      3.11 o
  -3  10   3       68.89       71.83      3.54 o
  -2  10   3      231.18      236.42      5.15 o
  -1  10   3       34.09       40.87      4.38 o
   0  10   3      154.21      167.40      5.20 o
   1  10   3       30.38       35.52      2.52 o
   2  10   3       23.83       30.68      3.53 o
   3  10   3       17.10       16.64      3.86 o
  -5  11   3       24.27       23.75      9.62 o
  -4  11   3       14.06       13.56      5.01 o
  -3  11   3        0.25        0.23      1.34 o
  -2  11   3        3.09        4.64      1.38 o
  -1  11   3       27.85       36.29      2.39 o
   0  11   3       17.02       17.45      2.23 o
   1  11   3        5.43        2.93      3.01 o
   2  11   3        2.49        2.29      1.88 o
   3  11   3        7.72       10.15      4.13 o
  -5  12   3       14.35       11.18      9.37 o
  -4  12   3       25.38       27.10      6.38 o
  -3  12   3       18.01       16.27      8.44 o
  -2  12   3        5.67        7.99      3.22 o
  -1  12   3      132.33      143.19      5.20 o
   0  12   3        4.97        3.90      2.25 o
   1  12   3       28.90       17.04     11.31 o
   2  12   3        6.10        2.56      2.15 o
  -3  13   3        0.96        2.18      4.30 o
  -2  13   3        7.99        6.37      4.71 o
  -1  13   3        6.58        4.24      2.04 o
   0  13   3        3.21        2.42      2.58 o
   0 -13   4        0.61        0.41      3.56 o
   1 -13   4       34.10        1.48      4.87 o
   2 -13   4       17.40       16.74      4.48 o
   3 -13   4       38.85       46.73      5.40 o
  -2 -12   4        5.08        5.53      4.77 o
  -1 -12   4        0.93       -0.01      3.02 o
   0 -12   4        6.94       -0.31      6.18 o
   1 -12   4       12.34       13.62      3.87 o
   2 -12   4       72.16       74.39      5.62 o
   3 -12   4       12.21       13.22      3.66 o
   4 -12   4        6.39        6.47      3.37 o
   5 -12   4        6.50        1.87      4.55 o
  -3 -11   4        6.17       11.98      5.45 o
  -2 -11   4       21.49       25.10      9.17 o
  -1 -11   4       10.65       12.84      4.32 o
   0 -11   4      161.71      173.12      7.97 o
   1 -11   4       30.79       30.10      4.22 o
   2 -11   4       67.03       71.65      5.08 o
   3 -11   4       38.22       42.06      4.44 o
   4 -11   4       10.50       11.33      3.37 o
   5 -11   4       16.48       12.90      3.65 o
   6 -11   4        2.86        2.43      2.78 o
  -4 -10   4        3.58        1.21      5.35 o
  -3 -10   4        7.51       11.90      5.23 o
  -2 -10   4       28.40       33.13      5.55 o
  -1 -10   4        9.59       11.70      4.09 o
   0 -10   4        7.93        9.89      3.74 o
   1 -10   4      113.91      105.93      8.13 o
   2 -10   4       13.50       16.37      3.51 o
   3 -10   4       47.45       45.94      4.26 o
   4 -10   4       36.55       39.60      6.33 o
   5 -10   4       24.58       22.35      3.99 o
   6 -10   4       24.08       16.66      4.05 o
  -5  -9   4        5.30        4.45      5.34 o
  -4  -9   4       35.19       35.60      6.86 o
  -3  -9   4       27.88       36.26      5.85 o
  -2  -9   4       11.12        8.49      4.16 o
  -1  -9   4       22.81       17.85      4.11 o
   0  -9   4       18.39       15.50      5.55 o
   1  -9   4      141.37      134.44      8.18 o
   2  -9   4      134.60      127.14      5.45 o
   3  -9   4      121.39      114.81      7.89 o
   4  -9   4      254.80      247.87      7.71 o
   5  -9   4      214.32      211.32      7.43 o
   6  -9   4      119.70      117.82      8.99 o
  -5  -8   4       10.81        9.68      4.95 o
  -4  -8   4        8.23       10.09      4.79 o
  -3  -8   4       15.01       15.45      4.62 o
  -2  -8   4        9.43        9.59      3.71 o
  -1  -8   4       29.91       30.78      6.59 o
   0  -8   4      244.62      238.19      7.27 o
   1  -8   4       35.12       29.07      5.49 o
   2  -8   4       65.49       65.33      4.27 o
   3  -8   4      697.78      694.57     14.22 o
   4  -8   4      287.51      298.15     10.73 o
   5  -8   4      107.79      107.11      5.28 o
   6  -8   4        2.95        5.49      3.06 o
  -6  -7   4       14.26       15.04      9.59 o
  -5  -7   4        9.99       12.39      4.28 o
  -4  -7   4       79.46       78.28      6.75 o
  -3  -7   4      137.85      139.73      6.99 o
  -2  -7   4       41.88       47.69      4.89 o
  -1  -7   4       17.02       21.57      3.49 o
   0  -7   4      171.01      165.19      5.67 o
   1  -7   4      121.47      105.39      6.58 o
   2  -7   4       93.29       93.17      6.33 o
   3  -7   4        1.98        1.15      1.86 o
   4  -7   4       17.73       20.31      3.17 o
   5  -7   4        7.59        8.29      4.30 o
  -6  -6   4        7.49        6.15      5.09 o
  -5  -6   4        9.63        7.48      4.36 o
  -4  -6   4       54.87       62.02      8.35 o
  -3  -6   4        2.09        3.77      3.13 o
  -2  -6   4       64.51       63.31      4.53 o
  -1  -6   4       38.01       35.98      3.42 o
   0  -6   4       61.40       57.17      3.45 o
   1  -6   4      577.57      575.50     10.64 o
   2  -6   4      208.86      195.69      5.40 o
   3  -6   4       68.49       69.21      3.61 o
   4  -6   4      107.23      100.76      4.67 o
   5  -6   4       36.26       35.29      3.68 o
  -7  -5   4        5.56        8.71      8.71 o
  -6  -5   4        2.02        4.02      5.08 o
  -5  -5   4       54.45       56.34      5.71 o
  -4  -5   4       85.46       99.89      6.04 o
  -3  -5   4       39.31       37.68      4.05 o
  -2  -5   4      159.23      150.82      5.42 o
  -1  -5   4       42.22       36.05      3.15 o
   0  -5   4      174.30      168.34      4.74 o
   1  -5   4      148.55      137.22      4.24 o
   2  -5   4      281.79      278.02      6.26 o
   3  -5   4       36.04       31.74      2.84 o
   4  -5   4      209.56      207.15      6.05 o
   5  -5   4       13.61       10.11      2.90 o
  -7  -4   4       17.76        0.24      3.39 o
  -6  -4   4       50.82       66.16      6.26 o
  -5  -4   4        0.48        0.46      2.68 o
  -4  -4   4      180.23      184.33     10.01 o
  -3  -4   4      101.17      109.06      4.86 o
  -2  -4   4       74.47       80.05      5.52 o
  -1  -4   4      193.46      192.41      6.87 o
   0  -4   4      647.44      582.73     11.62 o
   1  -4   4       93.12       82.65      3.32 o
   2  -4   4     1139.53     1144.38     17.96 o
   3  -4   4      229.20      222.68      5.60 o
   4  -4   4      360.83      364.55      8.37 o
  -7  -3   4       48.18       56.39      6.74 o
  -6  -3   4        3.99        2.99      5.73 o
  -5  -3   4       51.18       53.13      7.62 o
  -4  -3   4        2.92        3.07      2.60 o
  -3  -3   4       90.94       96.39      4.20 o
  -2  -3   4       67.47       81.14      3.44 o
  -1  -3   4       88.33       87.23      4.79 o
   0  -3   4      733.37      693.60     11.09 o
   1  -3   4      885.69      947.83     14.55 o
   2  -3   4      375.35      399.97      7.33 o
   3  -3   4        1.35        0.07      2.71 o
   4  -3   4      522.19      593.76     11.55 o
  -8  -2   4        5.90        3.50      6.99 o
  -7  -2   4        3.60       -0.76      3.04 o
  -6  -2   4       40.30       49.02      4.71 o
  -5  -2   4       76.57       82.79      4.86 o
  -4  -2   4      170.17      188.22      5.79 o
  -3  -2   4      384.92      409.30      8.27 o
  -2  -2   4      380.33      367.18      6.75 o
  -1  -2   4      694.07      699.87     10.79 o
   0  -2   4      465.07      416.88      7.05 o
   1  -2   4      748.23      710.12     11.00 o
   2  -2   4      130.99      167.20      4.27 o
   3  -2   4      359.47      353.02      7.24 o
  -8  -1   4        1.61        3.95      4.08 o
  -7  -1   4        0.94        1.27      2.93 o
  -6  -1   4       49.97       50.65      7.05 o
  -5  -1   4       14.29       15.20      4.77 o
  -4  -1   4      145.80      144.25      4.72 o
  -3  -1   4       46.70       50.54      2.67 o
  -2  -1   4     2015.67     1963.55     29.56 o
  -1  -1   4      918.25      900.24     12.64 o
   0  -1   4     2062.68     2144.42     29.77 o
   1  -1   4     2858.05     2762.23     39.41 o
   2  -1   4      376.17      370.91      6.83 o
  -8   0   4       14.06       10.67      9.22 o
  -7   0   4       43.58       40.10      4.65 o
  -6   0   4       97.79      102.83      5.14 o
  -5   0   4      103.37      112.61      4.63 o
  -4   0   4       59.91       65.47      2.69 o
  -3   0   4      424.59      421.24      5.05 o
  -2   0   4      950.36      918.85     20.98 o
  -1   0   4     1668.21     1655.84     53.51 o
   0   0   4      102.51      104.69      2.69 o
   1   0   4      358.68      320.39      5.67 o
   2   0   4       50.39       57.38      2.68 o
  -8   1   4       52.54       36.24     22.32 o
  -7   1   4      176.44      172.32      8.55 o
  -6   1   4      359.97      338.88      6.16 o
  -5   1   4       76.05       89.48      2.95 o
  -4   1   4      134.15      151.91      5.53 o
  -3   1   4      757.59      807.40      8.51 o
  -2   1   4       80.87       72.56      4.31 o
  -1   1   4     3633.93     3615.82     45.77 o
   0   1   4      515.03      519.49      5.54 o
   1   1   4     1308.35     1242.99     17.45 o
  -8   2   4      135.93      115.73      3.59 o
  -7   2   4        9.14        9.21      2.00 o
  -6   2   4      186.72      192.21      3.27 o
  -5   2   4      131.79      123.33      2.87 o
  -4   2   4      737.12      753.84      8.64 o
  -3   2   4      242.41      218.28      2.85 o
  -2   2   4      590.34      536.67     23.95 o
  -1   2   4     1225.39     1199.76     11.12 o
   0   2   4      136.79      145.70      3.20 o
   1   2   4      722.94      661.06      9.86 o
  -8   3   4        2.73        3.18      1.68 o
  -7   3   4        0.76       -0.13      0.90 o
  -6   3   4        0.76        0.90      1.07 o
  -5   3   4      108.32      109.10      3.09 o
  -4   3   4      285.42      300.62      3.33 o
  -3   3   4      498.02      522.74      4.28 o
  -2   3   4      832.86      823.42     13.22 o
  -1   3   4      188.48      180.85      4.22 o
   0   3   4      196.21      200.06      4.08 o
   1   3   4       57.16       57.57      2.66 o
   2   3   4      386.21      421.49      6.07 o
  -8   4   4       26.23       23.29      2.25 o
  -7   4   4        9.60       10.00      1.50 o
  -6   4   4        1.38        1.01      1.03 o
  -5   4   4      462.24      453.14      5.06 o
  -4   4   4       70.95       63.76      1.13 o
  -3   4   4      293.70      290.70      4.53 o
  -2   4   4      434.39      405.71      7.89 o
  -1   4   4      275.98      260.13      7.32 o
   0   4   4        7.92        8.54      1.56 o
   1   4   4      163.65      156.15      4.32 o
   2   4   4      590.53      556.80      7.73 o
  -8   5   4        3.88        4.18      1.68 o
  -7   5   4        1.09        0.56      1.33 o
  -6   5   4       19.98       18.47      1.24 o
  -5   5   4      106.92      113.15      2.01 o
  -4   5   4       98.79       98.64      2.94 o
  -3   5   4        3.65        4.41      2.31 o
  -2   5   4      187.70      189.59      5.38 o
  -1   5   4       48.50       41.71      4.31 o
   0   5   4       75.48       71.49      2.95 o
   1   5   4      182.58      196.32      5.30 o
   2   5   4       60.06       55.23      1.90 o
   3   5   4       72.13       73.53      2.06 o
  -7   6   4       45.22       45.80      2.09 o
  -6   6   4       15.91       14.97      1.06 o
  -5   6   4       55.45       52.79      1.73 o
  -4   6   4      435.09      423.57      5.20 o
  -3   6   4      130.26      131.03      5.42 o
  -2   6   4      429.27      406.43      4.16 o
  -1   6   4       67.54       72.71      4.78 o
   0   6   4      259.59      275.07      7.87 o
   1   6   4      124.94      117.98      3.57 o
   2   6   4      129.16      121.03      3.12 o
   3   6   4      123.58      125.36      3.36 o
  -7   7   4        1.16        0.06      3.65 o
  -6   7   4       10.14        6.38      2.41 o
  -5   7   4       35.20       36.85      0.91 o
  -4   7   4        4.60        3.60      0.39 o
  -3   7   4       31.49       28.83      0.96 o
  -2   7   4      101.57      103.91      2.72 o
  -1   7   4       24.88       25.82      2.82 o
   0   7   4       91.44      100.28      3.00 o
   1   7   4        7.76        8.21      2.41 o
   2   7   4       85.88       90.56      4.47 o
   3   7   4      640.72      612.58     10.87 o
  -6   8   4       65.70       65.13      6.30 o
  -5   8   4       50.99       48.64      0.98 o
  -4   8   4       58.73       52.60      5.24 o
  -3   8   4      131.98      129.49      4.51 o
  -2   8   4       89.64       96.55      1.94 o
  -1   8   4      610.15      624.99      7.89 o
   0   8   4       28.43       31.87      2.41 o
   1   8   4      523.61      499.37      7.29 o
   2   8   4       82.18       90.19      3.48 o
   3   8   4       94.74       91.45      3.04 o
  -6   9   4        3.20        1.05      3.41 o
  -5   9   4        4.40        8.48      4.17 o
  -4   9   4       23.19       23.81      7.68 o
  -3   9   4       28.66       27.62      3.03 o
  -2   9   4       35.82       42.63      1.72 o
  -1   9   4       11.71       11.30      1.74 o
   0   9   4        7.54        4.74      2.30 o
   1   9   4       27.99       35.91      2.28 o
   2   9   4        0.97        1.24      1.59 o
   3   9   4      109.69      106.16      3.70 o
  -6  10   4       25.65       25.39      6.03 o
  -5  10   4       26.57       40.57      6.03 o
  -4  10   4       20.60       20.34      8.36 o
  -3  10   4       36.26       41.57      2.83 o
  -2  10   4       47.80       53.92      5.56 o
  -1  10   4       89.53      100.10      2.92 o
   0  10   4      170.08      171.18      4.85 o
   1  10   4       10.72        7.91      2.29 o
   2  10   4       46.19       51.46      3.64 o
   3  10   4        8.66        9.91      2.24 o
  -5  11   4        0.84        1.81      4.14 o
  -4  11   4        0.43        3.94      6.83 o
  -3  11   4        4.56        4.66      3.91 o
  -2  11   4       24.73       24.99      1.80 o
  -1  11   4       24.62       23.18      2.83 o
   0  11   4       23.69       21.60      2.34 o
   1  11   4        6.59        3.10      3.08 o
   2  11   4        5.20        6.08      4.34 o
  -5  12   4        5.48        9.66      5.68 o
  -4  12   4       25.32       22.66      6.19 o
  -3  12   4       21.33       30.08      5.98 o
  -2  12   4       35.22       42.40      3.15 o
  -1  12   4       24.55       29.44      4.67 o
   0  12   4        3.78        3.62      1.97 o
   1  12   4       24.85       24.14      4.36 o
   2  12   4        8.75        5.44      3.22 o
  -3  13   4        0.83       -1.03      6.42 o
  -2  13   4       10.50       13.57      5.28 o
  -1  13   4       12.35        8.88      2.35 o
   0  13   4        8.67        4.33      4.98 o
   0 -13   5       43.29       47.86      6.67 o
   1 -13   5       19.67       19.31      5.17 o
   2 -13   5        7.38        7.16      4.27 o
   3 -13   5       11.84        6.49      4.10 o
  -2 -12   5       31.39       28.54     11.36 o
  -1 -12   5        8.42        5.98      7.59 o
   0 -12   5        6.98       -0.01      3.88 o
   1 -12   5        3.57        0.31      3.26 o
   2 -12   5        0.45       -0.09      2.91 o
   3 -12   5        5.31        4.74      3.51 o
   4 -12   5       33.63       34.72      4.91 o
   5 -12   5        4.41        7.51      3.91 o
  -3 -11   5        8.01        7.08      5.49 o
  -2 -11   5       29.07       26.89      5.88 o
  -1 -11   5        2.99        1.90      3.79 o
   0 -11   5       69.01       83.96      9.57 o
   1 -11   5       15.50       17.86      4.03 o
   2 -11   5       20.22       20.15      4.07 o
   3 -11   5       24.43       23.64      4.20 o
   4 -11   5       21.09       24.91      4.07 o
   5 -11   5        3.47        2.88      5.36 o
   6 -11   5       33.70       41.19      7.88 o
  -4 -10   5        1.03        3.31      4.60 o
  -3 -10   5        0.84        0.71      4.33 o
  -2 -10   5        4.17       -0.93      4.12 o
  -1 -10   5       34.22       35.85      5.26 o
   0 -10   5       67.01       71.98      5.53 o
   1 -10   5       39.04       38.58      4.44 o
   2 -10   5      149.95      154.58      6.61 o
   3 -10   5        9.94        7.10      3.29 o
   4 -10   5       62.93       67.59      7.66 o
   5 -10   5       15.95       13.46      3.89 o
   6 -10   5      128.44      115.45      6.93 o
  -5  -9   5       25.18       26.00      7.19 o
  -4  -9   5       14.58       16.99      5.97 o
  -3  -9   5        9.25       19.01      5.18 o
  -2  -9   5       13.34       12.51      4.55 o
  -1  -9   5      115.34      120.69      9.80 o
   0  -9   5       12.68       10.60      3.52 o
   1  -9   5      230.79      224.35      7.52 o
   2  -9   5      145.01      135.34      6.24 o
   3  -9   5       66.00       57.33      7.50 o
   4  -9   5      252.32      240.39      8.26 o
   5  -9   5       11.16       13.25      3.73 o
   6  -9   5      104.84      101.39      6.37 o
  -5  -8   5        5.76        3.80      4.05 o
  -4  -8   5        9.44        4.00      4.78 o
  -3  -8   5       31.21       28.46      5.67 o
  -2  -8   5       65.97       74.29      5.76 o
  -1  -8   5       88.09       95.90      5.81 o
   0  -8   5       54.11       42.44      4.75 o
   1  -8   5     1024.40      928.64     18.37 o
   2  -8   5      621.21      580.60     13.00 o
   3  -8   5      109.74      113.42      5.56 o
   4  -8   5      451.43      439.92     10.93 o
   5  -8   5       21.26       23.93      5.85 o
   6  -8   5       17.19       21.97      4.00 o
  -6  -7   5        1.71        2.81      5.18 o
  -5  -7   5        7.80        6.28      4.05 o
  -4  -7   5      125.83      120.09      7.81 o
  -3  -7   5       63.63       70.70      5.93 o
  -2  -7   5      221.57      230.13     11.67 o
  -1  -7   5       94.39      112.99      5.74 o
   0  -7   5      266.08      249.07      7.40 o
   1  -7   5      752.14      708.45     14.10 o
   2  -7   5       69.32       69.10      4.23 o
   3  -7   5      215.48      201.97      6.55 o
   4  -7   5       83.42       96.74      5.15 o
   5  -7   5       27.96       25.78      3.79 o
   6  -7   5       39.15       40.33      4.43 o
  -6  -6   5        0.23        3.42      3.67 o
  -5  -6   5        5.72        7.05      3.59 o
  -4  -6   5      130.89      148.94      7.40 o
  -3  -6   5       13.25       19.27      4.06 o
  -2  -6   5      112.00      122.21      5.74 o
  -1  -6   5       77.42       81.54      4.57 o
   0  -6   5       29.38       24.23      3.05 o
   1  -6   5       16.93       23.39      2.79 o
   2  -6   5      294.92      291.89      7.28 o
   3  -6   5      227.21      234.81      6.70 o
   4  -6   5      200.47      181.71      8.85 o
   5  -6   5      103.93       93.20      5.15 o
  -7  -5   5        8.40        4.93      5.16 o
  -6  -5   5       54.57       70.86      6.80 o
  -5  -5   5       22.38       13.03      4.62 o
  -4  -5   5       40.01       48.39      4.98 o
  -3  -5   5      148.61      143.15      9.28 o
  -2  -5   5       74.45       79.31      4.50 o
  -1  -5   5      151.65      147.63      7.27 o
   0  -5   5      103.61       99.35      4.07 o
   1  -5   5       57.64       51.19      3.15 o
   2  -5   5       36.19       30.18      2.89 o
   3  -5   5       62.40       62.63      3.74 o
   4  -5   5       48.92       50.32      6.03 o
   5  -5   5        4.49        1.81      3.59 o
  -7  -4   5        1.63        3.82      4.43 o
  -6  -4   5       25.28       28.96      5.22 o
  -5  -4   5       27.03       21.62      4.45 o
  -4  -4   5       13.07       17.12      3.65 o
  -3  -4   5       76.36       79.88      4.57 o
  -2  -4   5       76.10       74.16      5.89 o
  -1  -4   5      105.42      107.53      5.82 o
   0  -4   5      146.88      129.01      4.16 o
   1  -4   5       50.69       48.62      4.55 o
   2  -4   5      107.24       96.60      3.86 o
   3  -4   5      208.84      214.10      5.90 o
   4  -4   5       85.50       87.02      4.53 o
  -7  -3   5        8.42        9.98      4.77 o
  -6  -3   5        5.17        7.68      3.71 o
  -5  -3   5       26.97       21.04      6.53 o
  -4  -3   5       26.44       34.10      3.55 o
  -3  -3   5      647.03      644.36     12.34 o
  -2  -3   5      166.93      175.70      4.93 o
  -1  -3   5     1129.58     1162.09     18.02 o
   0  -3   5       86.64       75.85      3.20 o
   1  -3   5      112.02      122.81      3.91 o
   2  -3   5      800.23      866.99     14.28 o
   3  -3   5      792.14      870.95     15.14 o
   4  -3   5      485.74      495.91     13.13 o
  -8  -2   5        0.55       -0.33      3.26 o
  -7  -2   5       14.89       19.63      4.87 o
  -6  -2   5       24.12       23.34      4.38 o
  -5  -2   5       27.78       28.26      3.75 o
  -4  -2   5       10.81       17.69      4.62 o
  -3  -2   5      797.76      793.45     15.92 o
  -2  -2   5      303.00      303.93      6.10 o
  -1  -2   5      605.84      507.60      8.49 o
   0  -2   5      616.93      557.69      9.09 o
   1  -2   5       99.93       92.40      3.36 o
   2  -2   5     1795.68     1866.74     28.53 o
   3  -2   5      208.08      196.38      7.21 o
  -8  -1   5        5.03        7.34      4.46 o
  -7  -1   5       19.16       22.94      6.99 o
  -6  -1   5      110.82      107.15      8.38 o
  -5  -1   5       29.79       45.59      5.72 o
  -4  -1   5      174.87      174.09      5.24 o
  -3  -1   5      373.57      369.39      7.14 o
  -2  -1   5     2083.98     2042.13     29.75 o
  -1  -1   5       27.73       26.28      1.91 o
   0  -1   5      387.33      394.59      6.66 o
   1  -1   5      281.49      289.80      5.66 o
   2  -1   5      394.02      401.77      9.41 o
   3  -1   5       39.57       46.56      3.11 o
  -8   0   5        7.30        1.03      5.09 o
  -7   0   5       41.19       38.85      4.52 o
  -6   0   5        0.31       -0.24      1.84 o
  -5   0   5      247.01      271.19      6.97 o
  -4   0   5      266.94      268.39      4.22 o
  -3   0   5       96.74       87.76      2.80 o
  -2   0   5      480.85      468.12     13.53 o
  -1   0   5      644.54      646.81     10.21 o
   0   0   5     2785.56     2692.44     37.36 o
   1   0   5     1743.72     1723.74     24.66 o
   2   0   5      273.47      258.65      7.22 o
  -8   1   5       71.96       71.30      4.01 o
  -7   1   5        1.18       -0.57      1.36 o
  -6   1   5      105.70      104.12      4.06 o
  -5   1   5      189.92      182.53      4.12 o
  -4   1   5       21.18       18.65      1.80 o
  -3   1   5      830.83      833.54      9.42 o
  -2   1   5       20.69       26.00      1.54 o
  -1   1   5       67.60       65.79      1.77 o
   0   1   5       77.78       88.21      3.16 o
   1   1   5      506.33      505.88      9.61 o
  -8   2   5       16.74       14.66      1.95 o
  -7   2   5       23.27       29.35      2.08 o
  -6   2   5       91.41      101.66      3.53 o
  -5   2   5       35.13       40.49      2.40 o
  -4   2   5      340.40      356.94      5.34 o
  -3   2   5      690.55      699.49      7.35 o
  -2   2   5      393.44      376.21     13.55 o
  -1   2   5      188.74      162.68      2.19 o
   0   2   5      326.78      314.45      5.53 o
   1   2   5     9082.66     9332.25    147.73 o
  -8   3   5        0.05        0.95      1.44 o
  -7   3   5       18.07       20.57      2.12 o
  -6   3   5      143.31      139.61      2.88 o
  -5   3   5      305.80      321.28      4.31 o
  -4   3   5      162.93      171.52      2.45 o
  -3   3   5        1.16        0.27      0.57 o
  -2   3   5        5.97        7.70      2.00 o
  -1   3   5      560.34      595.35     10.11 o
   0   3   5     1502.07     1594.48     23.09 o
   1   3   5      207.11      202.57      3.84 o
   2   3   5      486.19      478.25      6.70 o
  -8   4   5       16.38       16.40      2.04 o
  -7   4   5        6.15        6.76      1.68 o
  -6   4   5        2.49        4.85      1.02 o
  -5   4   5       69.90       70.72      1.83 o
  -4   4   5       89.60       84.11      1.52 o
  -3   4   5      114.05      101.60      4.31 o
  -2   4   5      542.34      526.03      9.83 o
  -1   4   5      657.70      671.91     11.36 o
   0   4   5       71.59       87.62      3.06 o
   1   4   5       94.53       92.71      3.72 o
   2   4   5      175.67      152.91      3.79 o
  -8   5   5       13.42       11.19      5.74 o
  -7   5   5       28.16       26.56      2.05 o
  -6   5   5       14.63       17.27      1.16 o
  -5   5   5       35.84       37.27      1.03 o
  -4   5   5      346.63      341.29      4.86 o
  -3   5   5       60.61       59.63      3.88 o
  -2   5   5      202.37      220.63      5.97 o
  -1   5   5       66.02       65.10      3.36 o
   0   5   5       32.13       33.38      2.42 o
   1   5   5       22.99       22.41      1.87 o
   2   5   5       18.42       15.84      1.39 o
   3   5   5       10.87       12.03      1.36 o
  -8   6   5        1.80       -0.48      2.62 o
  -7   6   5       56.21       62.37      5.45 o
  -6   6   5      125.86      137.46      2.26 o
  -5   6   5       14.78       13.28      1.31 o
  -4   6   5       63.79       61.58      4.79 o
  -3   6   5      188.19      177.63      6.33 o
  -2   6   5      340.13      348.77     10.94 o
  -1   6   5      126.75      124.91      4.61 o
   0   6   5      422.13      423.17     10.18 o
   1   6   5      159.12      157.64      4.14 o
   2   6   5      476.41      466.62      8.02 o
   3   6   5      138.95      152.87      3.96 o
  -7   7   5       24.55        0.14      2.64 o
  -6   7   5       16.02       16.06      0.64 o
  -5   7   5       23.53       21.44      6.60 o
  -4   7   5       43.25       53.21      4.87 o
  -3   7   5      121.14      118.95      5.76 o
  -2   7   5      133.99      135.23      5.51 o
  -1   7   5        8.19        9.97      2.62 o
   0   7   5       35.61       30.41      3.00 o
   1   7   5      541.40      500.88      9.82 o
   2   7   5      412.07      387.68      7.70 o
   3   7   5      613.97      614.55     10.96 o
  -6   8   5       29.36       36.25      5.47 o
  -5   8   5      210.64      216.09      8.85 o
  -4   8   5      140.35      142.11     10.45 o
  -3   8   5       60.98       62.40      5.07 o
  -2   8   5       71.43       73.08      5.04 o
  -1   8   5      383.06      376.80      9.79 o
   0   8   5       35.68       35.99      3.75 o
   1   8   5      339.14      339.98     10.06 o
   2   8   5       71.53       82.00      4.94 o
   3   8   5       17.89       22.05      2.79 o
  -6   9   5       10.93       12.17      7.66 o
  -5   9   5       38.12       44.88      5.87 o
  -4   9   5       90.19       78.98      6.43 o
  -3   9   5       96.85      110.64      6.53 o
  -2   9   5       23.85       25.48      4.30 o
  -1   9   5       95.09       91.80      5.28 o
   0   9   5        0.22        1.01      1.75 o
   1   9   5       51.67       51.28      5.53 o
   2   9   5        2.54        1.81      3.09 o
   3   9   5        5.53        4.50      2.69 o
  -6  10   5        1.01       10.37      5.22 o
  -5  10   5       36.00       42.92      6.54 o
  -4  10   5       86.77       88.66      7.12 o
  -3  10   5      103.12      113.18      7.05 o
  -2  10   5       27.87       30.83      4.67 o
  -1  10   5       15.96       16.69      3.86 o
   0  10   5       28.54       38.63      4.13 o
   1  10   5       41.33       40.77      5.93 o
   2  10   5       34.33       45.58      5.16 o
   3  10   5        9.74       11.23      2.24 o
  -5  11   5        6.01        9.00      5.26 o
  -4  11   5        8.78       10.38      4.98 o
  -3  11   5       24.98       29.37      5.61 o
  -2  11   5        1.78        4.15      3.35 o
  -1  11   5       12.73       11.58      3.92 o
   0  11   5        8.31       10.07      3.42 o
   1  11   5        1.42        3.36      3.45 o
   2  11   5        7.06        7.28      4.51 o
  -4  12   5       17.55       21.48      6.11 o
  -3  12   5       25.65       33.55      6.12 o
  -2  12   5       29.66       35.13      5.81 o
  -1  12   5       40.46       54.62      5.72 o
   0  12   5        0.20        0.35      2.81 o
   1  12   5       69.71       84.15      5.77 o
  -3  13   5        0.46        1.22      4.14 o
  -2  13   5        0.75        3.04      4.17 o
  -1  13   5        6.54        8.06      4.60 o
   0 -13   6       16.94        0.16      8.17 o
   1 -13   6      115.32      131.74      8.37 o
   2 -13   6       23.01       19.55      8.07 o
   3 -13   6        9.40       10.14      4.31 o
  -2 -12   6        4.87        5.35      5.24 o
  -1 -12   6       10.39       19.02      5.82 o
   0 -12   6       12.75        9.33      4.60 o
   1 -12   6       85.06       83.71      6.75 o
   2 -12   6        2.69        4.76      3.45 o
   3 -12   6        2.58        2.37      3.26 o
   4 -12   6        2.76        0.07      3.39 o
  -3 -11   6        3.61        6.81      5.66 o
  -2 -11   6       23.01       18.08      9.31 o
  -1 -11   6        5.86        5.66      6.97 o
   0 -11   6        3.67        4.13      3.76 o
   1 -11   6       16.26       21.37      7.00 o
   2 -11   6       90.01       94.02      6.25 o
   3 -11   6       33.90       34.79      4.82 o
   4 -11   6        3.07        3.41      3.36 o
   5 -11   6        6.40       -0.37      3.41 o
  -4 -10   6        8.14        9.81      6.00 o
  -3 -10   6        8.47       13.30      5.58 o
  -2 -10   6       14.83       19.15      5.36 o
  -1 -10   6       74.69       83.86      6.43 o
   0 -10   6       30.06       35.83      4.74 o
   1 -10   6        6.05        5.53      3.30 o
   2 -10   6       46.34       48.91      4.87 o
   3 -10   6        7.41        9.57      3.65 o
   4 -10   6       72.68       73.09      8.71 o
   5 -10   6       23.18       24.05      7.11 o
   6 -10   6       23.53       -0.25      7.42 o
  -5  -9   6        0.49       -1.40      4.86 o
  -4  -9   6       48.22       52.82      7.55 o
  -3  -9   6       21.02       25.31      5.65 o
  -2  -9   6       47.79       53.14      6.21 o
  -1  -9   6       35.29       42.63      5.04 o
   0  -9   6       26.99       25.70      7.21 o
   1  -9   6        8.39        9.54      3.50 o
   2  -9   6      321.40      316.35      9.52 o
   3  -9   6       57.09       68.14      7.85 o
   4  -9   6      404.95      399.61     11.22 o
   5  -9   6        7.03        9.87      3.68 o
   6  -9   6       11.00        0.21      3.66 o
  -5  -8   6        5.74       11.17      5.33 o
  -4  -8   6        8.36        6.61      4.80 o
  -3  -8   6      170.30      170.24     13.00 o
  -2  -8   6       42.18       40.70      8.53 o
  -1  -8   6      186.76      179.06      7.67 o
   0  -8   6      837.42      822.72     17.59 o
   1  -8   6       86.59       85.74      5.75 o
   2  -8   6     1417.65     1396.00     30.86 o
   3  -8   6       23.29       24.49      3.94 o
   4  -8   6        4.09        4.12      3.05 o
   5  -8   6       31.95       33.37      6.96 o
   6  -8   6       29.88       32.58      7.38 o
  -6  -7   6        3.93       11.17      5.87 o
  -5  -7   6        4.94        6.79      4.05 o
  -4  -7   6       23.73       23.82      5.49 o
  -3  -7   6      347.19      347.15     11.12 o
  -2  -7   6      277.65      295.86      9.51 o
  -1  -7   6      710.96      699.36     19.10 o
   0  -7   6      260.50      235.71      7.73 o
   1  -7   6      148.45      151.33      8.70 o
   2  -7   6      212.97      190.21      6.89 o
   3  -7   6       54.53       54.89      6.78 o
   4  -7   6       21.39       29.55      3.84 o
   5  -7   6       32.58       31.09      4.31 o
   6  -7   6       16.09       20.91      4.23 o
  -6  -6   6       25.79       28.31      6.33 o
  -5  -6   6       35.99       25.49      9.14 o
  -4  -6   6       15.52       10.79      4.51 o
  -3  -6   6       63.03       81.76      5.80 o
  -2  -6   6       20.54       28.04      4.09 o
  -1  -6   6       93.79       95.26      5.07 o
   0  -6   6       42.93       46.13      5.94 o
   1  -6   6       16.94       20.09      3.09 o
   2  -6   6        4.29        7.42      4.25 o
   3  -6   6      204.97      200.42      6.63 o
   4  -6   6       61.81       63.00      6.98 o
   5  -6   6       52.97       62.19      7.20 o
  -7  -5   6        1.47        0.27      3.50 o
  -6  -5   6       43.51       50.08      6.51 o
  -5  -5   6        4.56        3.87      3.27 o
  -4  -5   6       44.83       49.29      7.81 o
  -3  -5   6       43.73       50.12      4.55 o
  -2  -5   6       59.49       63.49      4.32 o
  -1  -5   6      412.33      389.83      8.88 o
   0  -5   6      128.64      130.38      4.72 o
   1  -5   6       78.42       79.28      3.99 o
   2  -5   6      206.00      213.85      6.22 o
   3  -5   6      380.25      378.07      8.92 o
   4  -5   6      367.76      349.60      9.19 o
   5  -5   6       24.76       30.68      4.04 o
  -7  -4   6        2.20       -0.82      5.94 o
  -6  -4   6        2.68        1.04      5.55 o
  -5  -4   6       17.03       22.88      4.25 o
  -4  -4   6       25.82       29.21      4.18 o
  -3  -4   6       40.06       40.63      3.86 o
  -2  -4   6        3.41        7.00      3.72 o
  -1  -4   6       95.58       89.44      5.80 o
   0  -4   6       85.32       76.10      3.58 o
   1  -4   6       15.91       10.86      2.35 o
   2  -4   6        4.41        4.14      2.06 o
   3  -4   6     1169.31     1216.29     21.29 o
   4  -4   6      132.62      136.73      5.62 o
   5  -4   6      119.89      111.81      5.84 o
  -7  -3   6        8.87       -0.08      2.71 o
  -6  -3   6       32.60       38.99      5.05 o
  -5  -3   6       12.66       17.06      3.68 o
  -4  -3   6       86.37       83.82      4.79 o
  -3  -3   6      459.53      448.60      9.84 o
  -2  -3   6       51.86       47.50      4.76 o
  -1  -3   6       28.17       36.59      2.71 o
   0  -3   6     1376.22     1419.53     22.16 o
   1  -3   6      485.13      538.09      9.90 o
   2  -3   6     1236.61     1380.03     22.27 o
   3  -3   6       24.62       22.19      2.94 o
   4  -3   6      127.78      120.32      5.43 o
  -7  -2   6        0.54       -0.20      2.59 o
  -6  -2   6       31.51       39.88      4.63 o
  -5  -2   6       92.09       80.17      5.02 o
  -4  -2   6       68.86       72.09      6.19 o
  -3  -2   6      319.63      348.29      7.53 o
  -2  -2   6      523.43      541.17     11.36 o
  -1  -2   6      825.78      781.63     12.49 o
   0  -2   6     2692.09     2766.84     41.48 o
   1  -2   6       94.45       95.87      5.23 o
   2  -2   6      159.42      140.05      4.57 o
   3  -2   6      107.50       96.00      4.15 o
   4  -2   6      180.32      169.51      6.09 o
  -8  -1   6        0.79       -0.25      4.62 o
  -7  -1   6        5.29        9.37      6.13 o
  -6  -1   6       10.24        7.62      3.25 o
  -5  -1   6      289.55      309.41     10.67 o
  -4  -1   6       66.91       73.64      3.64 o
  -3  -1   6       87.22       83.22      4.83 o
  -2  -1   6      156.97      153.94      3.87 o
  -1  -1   6      268.62      268.07      5.15 o
   0  -1   6      156.46      163.03      5.48 o
   1  -1   6      320.03      340.00      6.47 o
   2  -1   6     1021.73     1062.97     17.18 o
   3  -1   6      312.99      314.38      9.53 o
  -8   0   6        4.10        4.54      3.83 o
  -7   0   6       20.41       16.23      3.86 o
  -6   0   6        0.91        0.91      2.18 o
  -5   0   6       71.97       80.87      6.01 o
  -4   0   6      110.27      115.21      2.79 o
  -3   0   6      602.57      594.39      7.02 o
  -2   0   6      653.97      661.89      7.77 o
  -1   0   6      262.57      249.25      4.38 o
   0   0   6      657.18      614.21      9.24 o
   1   0   6      846.96      858.47     14.69 o
   2   0   6      186.52      189.10      4.87 o
  -8   1   6       11.78       12.67      2.73 o
  -7   1   6       22.20       12.51      3.31 o
  -6   1   6       25.35       27.02      2.78 o
  -5   1   6        4.28        4.18      1.39 o
  -4   1   6      125.38      126.96      3.05 o
  -3   1   6       85.16       85.03      3.66 o
  -2   1   6       13.45       16.90      3.93 o
  -1   1   6      167.84      145.35      2.21 o
   0   1   6      437.70      442.02      5.01 o
   1   1   6      526.92      534.26      8.73 o
  -8   2   6       29.05       28.04      2.90 o
  -7   2   6        1.47        3.14      1.50 o
  -6   2   6       28.66       32.85      4.93 o
  -5   2   6       22.61       25.78      2.03 o
  -4   2   6        6.08       12.49      3.35 o
  -3   2   6      138.51      147.48      4.02 o
  -2   2   6      216.80      218.38      2.63 o
  -1   2   6     2872.65     3010.81     92.76 o
   0   2   6      298.38      301.49      4.07 o
   1   2   6     3581.52     3934.69     58.42 o
  -8   3   6        4.86        3.76      1.52 o
  -7   3   6       12.38       12.67      2.10 o
  -6   3   6       34.31       36.30      2.20 o
  -5   3   6       63.66       64.13      2.12 o
  -4   3   6       30.86       24.55      1.16 o
  -3   3   6      112.78      118.07      2.53 o
  -2   3   6       10.02        9.43      0.44 o
  -1   3   6     3058.55     3165.09     48.78 o
   0   3   6      157.40      160.93      3.94 o
   1   3   6       79.52       68.81      3.42 o
   2   3   6      193.86      204.53      3.74 o
  -8   4   6       10.63       12.15      1.75 o
  -7   4   6       19.51       20.21      2.58 o
  -6   4   6       16.67       19.47      2.19 o
  -5   4   6       19.29       23.18      1.54 o
  -4   4   6      162.12      159.78      4.38 o
  -3   4   6      585.21      603.71     11.89 o
  -2   4   6      260.78      268.46      6.52 o
  -1   4   6      156.06      158.48      4.56 o
   0   4   6      752.68      723.60     11.75 o
   1   4   6      369.69      348.42      6.22 o
   2   4   6      118.48      105.95      2.57 o
  -8   5   6       14.99        0.79      2.76 o
  -7   5   6        6.78        5.46      2.16 o
  -6   5   6       14.25       19.36      1.43 o
  -5   5   6       28.64       26.63      2.27 o
  -4   5   6      219.93      235.65      7.62 o
  -3   5   6       33.48       37.19      3.71 o
  -2   5   6       43.86       45.53      3.56 o
  -1   5   6      192.48      208.78      5.72 o
   0   5   6       32.45       32.70      3.93 o
   1   5   6      211.63      213.65      6.21 o
   2   5   6        8.98        8.41      2.09 o
   3   5   6       11.61       11.60      1.05 o
  -8   6   6        1.81        0.51      2.77 o
  -7   6   6       12.20        0.05      2.20 o
  -6   6   6       44.60       43.40      2.41 o
  -5   6   6       21.37       23.50      4.10 o
  -4   6   6       42.79       42.14      4.47 o
  -3   6   6      151.57      155.20      6.15 o
  -2   6   6      355.53      351.98     11.48 o
  -1   6   6      536.67      536.67     13.27 o
   0   6   6      146.42      140.74      4.64 o
   1   6   6      243.98      240.39      5.70 o
   2   6   6      600.60      605.72     10.24 o
   3   6   6       76.81       71.86      3.12 o
  -6   7   6       16.81       17.16      4.48 o
  -5   7   6        9.41        8.29      3.72 o
  -4   7   6       37.70       36.37      4.60 o
  -3   7   6       47.95       52.89      4.84 o
  -2   7   6       70.65       76.18      4.96 o
  -1   7   6      273.81      252.83      7.24 o
   0   7   6     1030.16     1040.37     18.82 o
   1   7   6      805.84      774.52     14.58 o
   2   7   6      932.32      935.45     17.69 o
   3   7   6       27.33       27.05      1.74 o
  -6   8   6        9.56        5.06      6.43 o
  -5   8   6       64.73       73.20      6.21 o
  -4   8   6       48.69       51.22      5.54 o
  -3   8   6       49.75       35.58      4.72 o
  -2   8   6      164.22      175.13      7.50 o
  -1   8   6      914.93      881.37     18.25 o
   0   8   6      733.46      714.55     14.76 o
   1   8   6      254.78      258.01      6.77 o
   2   8   6       39.91       43.37      2.82 o
   3   8   6       19.16       17.96      1.91 o
  -6   9   6        1.15        3.24      4.10 o
  -5   9   6       28.68       34.49      9.11 o
  -4   9   6       33.08       33.68      5.44 o
  -3   9   6      146.54      135.71      7.69 o
  -2   9   6        3.02        1.48      4.90 o
  -1   9   6       10.78        9.34      5.34 o
   0   9   6        8.05       10.25      2.92 o
   1   9   6       98.31      100.10      6.78 o
   2   9   6       54.69       60.47      5.19 o
   3   9   6       19.92       16.73      3.38 o
  -6  10   6        2.49        5.82      4.84 o
  -5  10   6       82.99       90.86     11.91 o
  -4  10   6       20.74       26.55      5.50 o
  -3  10   6       34.62       41.41      5.60 o
  -2  10   6       50.44       59.80      8.36 o
  -1  10   6       63.85       73.19      7.97 o
   0  10   6       39.51       46.52      4.32 o
   1  10   6       44.57       47.47      6.23 o
   2  10   6       33.57       41.59      5.31 o
  -5  11   6        0.23       -0.67      3.87 o
  -4  11   6        0.46        1.38      3.81 o
  -3  11   6        0.74        3.32      3.99 o
  -2  11   6        0.34       -0.21      4.28 o
  -1  11   6       13.19       19.58      6.48 o
   0  11   6        3.51        5.04      3.08 o
   1  11   6        9.34       10.32      5.11 o
   2  11   6        6.87        9.16      4.77 o
  -4  12   6       15.43       19.69      5.98 o
  -3  12   6       11.63       10.33      5.12 o
  -2  12   6       29.19       27.37      8.87 o
  -1  12   6       32.30       36.03      5.11 o
   0  12   6        4.47        3.99      3.57 o
   1  12   6       51.31       71.57      5.50 o
   1 -13   7       16.80       18.08      5.58 o
   2 -13   7       10.72        6.87      4.79 o
  -1 -12   7       27.34       30.91      6.52 o
   0 -12   7        4.07        1.15      6.62 o
   1 -12   7        2.41        3.47      3.13 o
   2 -12   7        0.23        2.14      5.26 o
   3 -12   7        2.56        2.16      3.29 o
   4 -12   7        8.72       -0.25      3.92 o
  -3 -11   7        6.49       16.71      6.18 o
  -2 -11   7       16.15       16.32      5.90 o
  -1 -11   7       60.20       61.94      7.23 o
   0 -11   7        5.15        7.34      4.20 o
   1 -11   7       23.01       19.01      4.72 o
   2 -11   7       53.95       65.28      9.24 o
   3 -11   7       27.93       27.21      7.62 o
   4 -11   7       26.22       35.94      5.06 o
   5 -11   7        6.27       -0.22      3.68 o
  -4 -10   7        0.87        4.03      4.90 o
  -3 -10   7       20.28       17.49      6.12 o
  -2 -10   7        2.60        0.74      4.03 o
  -1 -10   7       12.84       13.52      4.94 o
   0 -10   7       13.27       16.94      4.45 o
   1 -10   7       12.34       12.58      4.12 o
   2 -10   7        5.30        8.90      5.90 o
   3 -10   7       12.65       20.59      6.55 o
   4 -10   7       16.56       15.34      6.27 o
   5 -10   7        5.37        0.20      6.25 o
   6 -10   7        5.87       -0.06      6.33 o
  -4  -9   7        7.73       13.19      5.75 o
  -3  -9   7       41.22       53.67     10.84 o
  -2  -9   7        9.60       14.77      4.81 o
  -1  -9   7       49.90       56.64      8.99 o
   0  -9   7      263.00      236.00      8.97 o
   1  -9   7       37.37       43.29      4.88 o
   2  -9   7      296.60      302.46      9.62 o
   3  -9   7      184.11      182.15      7.79 o
   4  -9   7       11.73        9.66      3.94 o
   5  -9   7       82.32       94.73      6.51 o
   6  -9   7       14.50       -0.81      3.84 o
  -5  -8   7        2.12       -1.18      3.69 o
  -4  -8   7       14.50        6.84      4.97 o
  -3  -8   7       11.90       12.23      4.96 o
  -2  -8   7      265.26      271.47     10.46 o
  -1  -8   7       66.79       80.22      6.02 o
   0  -8   7     1407.15     1357.76     26.92 o
   1  -8   7       91.51       85.33      5.98 o
   2  -8   7      127.05      128.12      6.43 o
   3  -8   7      172.71      167.02      7.04 o
   4  -8   7       10.88        8.67      3.66 o
   5  -8   7       16.44       16.74      4.17 o
   6  -8   7       22.35       -0.43      4.55 o
  -6  -7   7        0.99        4.35      4.70 o
  -5  -7   7      113.28      113.28     13.40 o
  -4  -7   7       61.18       62.86      6.82 o
  -3  -7   7       88.41       84.58      6.74 o
  -2  -7   7      389.09      390.47     12.12 o
  -1  -7   7       39.68       38.80      4.83 o
   0  -7   7      798.53      765.04     16.50 o
   1  -7   7        1.58        3.72      2.87 o
   2  -7   7      214.12      208.86      7.36 o
   3  -7   7      333.87      314.67     12.51 o
   4  -7   7       94.33       84.95      5.64 o
   5  -7   7       89.99       81.49      5.78 o
   6  -7   7       21.98       21.83      4.75 o
  -6  -6   7        0.41        3.23      3.91 o
  -5  -6   7      102.48      117.22      8.47 o
  -4  -6   7      143.19      164.45      8.41 o
  -3  -6   7       77.72       80.10      9.06 o
  -2  -6   7      170.95      169.87     10.42 o
  -1  -6   7       16.47       21.33      3.52 o
   0  -6   7       85.34       81.65      4.79 o
   1  -6   7      190.50      195.37      6.46 o
   2  -6   7       74.85       74.14      4.71 o
   3  -6   7       38.20       45.25      4.15 o
   4  -6   7      116.33      110.63      5.89 o
   5  -6   7        8.19       10.33      3.58 o
   6  -6   7       26.36       20.22      4.83 o
  -6  -5   7       26.89       26.71      9.58 o
  -5  -5   7       78.89       80.33      6.84 o
  -4  -5   7       25.44       20.60      4.39 o
  -3  -5   7       83.63       87.46      5.52 o
  -2  -5   7       38.38       45.04      6.41 o
  -1  -5   7      146.88      146.64      5.51 o
   0  -5   7      299.16      293.80      7.56 o
   1  -5   7      260.83      278.91      7.18 o
   2  -5   7      387.83      365.93      8.94 o
   3  -5   7      248.17      243.52      7.38 o
   4  -5   7      415.90      421.21     10.86 o
   5  -5   7       24.37       21.47      4.01 o
  -7  -4   7        0.35        0.35      4.07 o
  -6  -4   7       11.62       14.98      4.41 o
  -5  -4   7       15.01        9.30      6.63 o
  -4  -4   7       24.20       28.10      4.16 o
  -3  -4   7       41.70       41.48      4.11 o
  -2  -4   7       13.04       12.80      4.63 o
  -1  -4   7      234.80      261.09      6.62 o
   0  -4   7      455.60      435.71      9.01 o
   1  -4   7      767.62      840.02     17.57 o
   2  -4   7      133.37      120.21      4.82 o
   3  -4   7       40.81       34.12      3.75 o
   4  -4   7       19.53       19.91      3.73 o
   5  -4   7      124.00      123.14      6.22 o
  -7  -3   7        3.65       -0.25      3.68 o
  -6  -3   7       19.87       16.48      4.32 o
  -5  -3   7       36.11       38.02      4.40 o
  -4  -3   7      147.30      138.58      5.99 o
  -3  -3   7      164.07      170.33      5.93 o
  -2  -3   7      107.56      110.15      6.34 o
  -1  -3   7       36.64       60.96      3.42 o
   0  -3   7      566.74      635.85     13.80 o
   1  -3   7     4797.10     5256.28     87.99 o
   2  -3   7      174.47      170.80      5.46 o
   3  -3   7      248.24      243.90      6.90 o
   4  -3   7      129.62      122.42      5.71 o
  -7  -2   7        3.50       -0.07      5.93 o
  -6  -2   7        2.49       -1.06      4.57 o
  -5  -2   7       10.42        6.87      3.13 o
  -4  -2   7      263.31      264.65      9.87 o
  -3  -2   7        6.28        9.06      2.33 o
  -2  -2   7      334.49      342.80      7.04 o
  -1  -2   7      891.58      914.39     14.76 o
   0  -2   7     1567.12     1657.71     27.76 o
   1  -2   7      384.17      406.13      7.95 o
   2  -2   7      106.63      122.10      6.31 o
   3  -2   7       91.98       88.12      4.47 o
   4  -2   7      132.47      124.49      5.58 o
  -7  -1   7       66.61       75.15      6.03 o
  -6  -1   7        0.67        2.64      2.61 o
  -5  -1   7       26.83       34.28      3.51 o
  -4  -1   7      359.70      391.80     10.82 o
  -3  -1   7        4.63        4.78      1.72 o
  -2  -1   7      644.77      664.08     10.82 o
  -1  -1   7        3.26        3.33      1.49 o
   0  -1   7     1523.08     1572.99     23.48 o
   1  -1   7     1249.67     1359.59     20.86 o
   2  -1   7     1001.80     1087.94     17.99 o
   3  -1   7       47.70       54.26      3.71 o
  -8   0   7        0.63       -2.89      3.48 o
  -7   0   7        1.32        0.51      2.37 o
  -6   0   7        7.29        7.07      2.67 o
  -5   0   7        2.73        4.48      3.44 o
  -4   0   7       40.90       46.83      4.34 o
  -3   0   7        8.95        9.20      1.58 o
  -2   0   7      210.81      200.14      4.05 o
  -1   0   7      222.06      213.77      4.18 o
   0   0   7      398.50      406.62      6.88 o
   1   0   7       17.98       23.90      2.26 o
   2   0   7      806.32      796.97     13.61 o
  -8   1   7       24.97       30.25      4.65 o
  -7   1   7        0.48        0.40      2.05 o
  -6   1   7       19.36       19.22      2.05 o
  -5   1   7      110.26      115.68      7.98 o
  -4   1   7      189.93      187.55      3.46 o
  -3   1   7      231.09      224.62      3.42 o
  -2   1   7        7.18        5.58      0.92 o
  -1   1   7      119.67      125.69      2.74 o
   0   1   7        6.26        8.52      2.29 o
   1   1   7     1956.72     2089.38     32.96 o
  -8   2   7        5.47        7.66      2.70 o
  -7   2   7        6.58        5.39      1.84 o
  -6   2   7        5.43        4.87      1.54 o
  -5   2   7       70.13       71.29      2.41 o
  -4   2   7        0.74        0.24      1.16 o
  -3   2   7       18.26       20.20      5.06 o
  -2   2   7       83.51       84.03      1.65 o
  -1   2   7     2150.45     2285.70     45.63 o
   0   2   7      617.38      670.62      7.32 o
  -8   3   7        0.32        4.30      4.68 o
  -7   3   7       53.02       61.40      2.42 o
  -6   3   7       13.24       14.14      1.29 o
  -5   3   7       50.66       51.28      1.94 o
  -4   3   7       66.22       66.84      2.28 o
  -3   3   7     1017.09     1017.66     10.51 o
  -2   3   7      465.35      454.94      5.34 o
  -1   3   7      484.37      478.64     10.97 o
   0   3   7       93.65      103.04      3.42 o
   1   3   7      369.91      346.28      6.40 o
  -8   4   7        4.05        4.26      5.07 o
  -7   4   7       12.28       15.40      5.16 o
  -6   4   7       27.82       34.12      3.07 o
  -5   4   7      306.87      319.80      3.53 o
  -4   4   7      117.14      123.16      3.27 o
  -3   4   7       31.56       41.88      3.65 o
  -2   4   7      158.53      160.57      5.18 o
  -1   4   7      344.74      325.48      7.19 o
   0   4   7      381.96      367.90      7.22 o
   1   4   7      189.42      176.59      4.25 o
   2   4   7      210.00      216.62      4.35 o
  -8   5   7       22.89        1.36      3.08 o
  -7   5   7        2.45        0.86      2.71 o
  -6   5   7        9.44       10.82      1.06 o
  -5   5   7      103.49       96.03      2.53 o
  -4   5   7       57.06       47.91      6.92 o
  -3   5   7      175.05      187.58      6.51 o
  -2   5   7       16.49       20.22      3.12 o
  -1   5   7        1.58       -1.07      1.84 o
   0   5   7       32.13       35.63      2.76 o
   1   5   7       54.92       60.32      2.89 o
   2   5   7      101.67       98.67      2.98 o
  -7   6   7       11.08        1.39      3.16 o
  -6   6   7       12.27       14.65      4.06 o
  -5   6   7       24.89       26.28      6.82 o
  -4   6   7      215.29      233.01      8.08 o
  -3   6   7       27.88       28.69      6.36 o
  -2   6   7      119.81      118.33      7.83 o
  -1   6   7       35.77       34.25      5.45 o
   0   6   7      107.85      106.64      4.42 o
   1   6   7      273.41      267.07      6.27 o
   2   6   7      625.59      618.91     12.42 o
   3   6   7      131.40      137.49      4.22 o
  -6   7   7        5.97        5.33      5.98 o
  -5   7   7       44.67       50.34      5.57 o
  -4   7   7       34.15       25.68      7.01 o
  -3   7   7       27.65       31.09      4.32 o
  -2   7   7      432.52      463.56     11.52 o
  -1   7   7      226.12      214.54      7.51 o
   0   7   7     2222.74     2211.51     41.59 o
   1   7   7        2.85        3.86      2.11 o
   2   7   7       83.69       78.01      3.23 o
   3   7   7      120.00      110.54      4.30 o
  -6   8   7       30.84       28.07      5.57 o
  -5   8   7        1.81        3.18      6.03 o
  -4   8   7      221.42      235.50      9.35 o
  -3   8   7      450.12      477.09     12.89 o
  -2   8   7      686.28      689.99     16.03 o
  -1   8   7      441.47      429.46     10.88 o
   0   8   7       10.39       13.85      3.10 o
   1   8   7       84.03       98.86      4.40 o
   2   8   7       40.47       38.24      2.88 o
   3   8   7       17.06       16.60      2.98 o
  -6   9   7        2.26        1.65      4.00 o
  -5   9   7       65.93       62.90      7.01 o
  -4   9   7       51.05       49.29      6.50 o
  -3   9   7      243.12      243.14     13.51 o
  -2   9   7      115.17      135.88     10.04 o
  -1   9   7       50.08       59.16      6.96 o
   0   9   7       46.07       47.29      4.14 o
   1   9   7       51.38       49.36      5.90 o
   2   9   7        0.05        0.45      1.37 o
   3   9   7       14.47       17.55      2.13 o
  -5  10   7        0.40        3.64      4.49 o
  -4  10   7       28.30       44.28      6.23 o
  -3  10   7       24.55       33.62      5.47 o
  -2  10   7       35.81       44.62      4.97 o
  -1  10   7       43.71       56.16      7.71 o
   0  10   7       14.92       16.83      3.59 o
   1  10   7        3.94        2.15      4.43 o
   2  10   7       18.81       20.82      4.97 o
  -5  11   7        8.09        9.53      5.63 o
  -4  11   7        0.48        2.97      6.97 o
  -3  11   7        3.71        6.29      4.43 o
  -2  11   7        2.79        4.26      3.92 o
  -1  11   7        2.93        7.13      5.28 o
   0  11   7        4.67        8.25      3.41 o
   1  11   7       43.51       59.02      7.46 o
   2  11   7        8.81        7.46      4.75 o
  -4  12   7       17.69       13.27      9.21 o
  -3  12   7       20.49       26.15      6.11 o
  -2  12   7       13.88       17.07      5.37 o
  -1  12   7       26.08       26.84      8.27 o
   0  12   7      112.69      125.97      7.47 o
   1  12   7       31.38       -0.03      7.47 o
  -1 -12   8        2.68        5.49      4.99 o
   0 -12   8        1.70       -2.09      3.51 o
   1 -12   8        2.62        2.06      4.21 o
   2 -12   8        1.28        4.35      3.46 o
   3 -12   8        6.45        5.33      7.25 o
   4 -12   8        5.41       -0.39      3.68 o
  -2 -11   8       26.17       29.67     10.32 o
  -1 -11   8       69.64       81.56     11.49 o
   0 -11   8       16.27       21.98      5.20 o
   1 -11   8       24.10       24.19      5.28 o
   2 -11   8       12.47       10.43      4.61 o
   3 -11   8       37.13       32.94      8.89 o
   4 -11   8        5.76        0.31      5.59 o
   5 -11   8       18.72       -0.20      4.05 o
  -3 -10   8        1.77        4.22      4.92 o
  -2 -10   8       12.84       10.51      5.24 o
  -1 -10   8       50.30       54.01      6.55 o
   0 -10   8        2.88        5.54      5.90 o
   1 -10   8        1.67       -0.38      3.01 o
   2 -10   8        6.49        5.59      3.67 o
   3 -10   8        2.27       -1.74      3.08 o
   4 -10   8        6.27        0.19      6.00 o
   5 -10   8       15.25       -0.20      7.23 o
   6 -10   8       16.28        0.35      4.32 o
  -4  -9   8        5.00       11.24      5.37 o
  -3  -9   8       33.26       44.49      6.62 o
  -2  -9   8        2.46        5.30      3.75 o
  -1  -9   8       10.38       10.23      4.42 o
   0  -9   8        2.69        2.82      5.72 o
   1  -9   8       65.40       70.82      5.82 o
   2  -9   8        2.58        6.85      3.54 o
   3  -9   8       18.18       17.13      4.41 o
   4  -9   8       21.69       15.70      4.51 o
   5  -9   8       26.39       -0.21      4.85 o
   6  -9   8        3.70       -0.38      3.46 o
  -5  -8   8        6.52        7.74      6.93 o
  -4  -8   8       48.51       47.82      6.85 o
  -3  -8   8       13.22        1.72      4.79 o
  -2  -8   8      357.68      354.65     11.71 o
  -1  -8   8       81.90       78.78      6.38 o
   0  -8   8       98.32       90.22      6.35 o
   1  -8   8       68.59       71.94      5.65 o
   2  -8   8       50.47       50.98      5.00 o
   3  -8   8        3.02        0.09      2.65 o
   4  -8   8       67.94       63.57      5.58 o
   5  -8   8       14.64       14.71      4.47 o
   6  -8   8       14.87        0.00      4.58 o
  -5  -7   8        3.80        4.33      4.70 o
  -4  -7   8      224.31      247.50     10.72 o
  -3  -7   8       32.12       25.89      5.69 o
  -2  -7   8      851.71      860.19     24.00 o
  -1  -7   8       61.10       57.21      5.60 o
   0  -7   8       28.20       20.32      6.57 o
   1  -7   8       99.47      107.72      8.94 o
   2  -7   8       90.33       93.81      8.88 o
   3  -7   8       79.65       75.19      5.25 o
   4  -7   8       15.87       15.35      4.06 o
   5  -7   8        3.87        6.40      3.69 o
   6  -7   8       47.75        0.36      8.85 o
  -6  -6   8       65.47       97.29     12.71 o
  -5  -6   8        0.29        1.86      4.03 o
  -4  -6   8      182.78      200.13      9.20 o
  -3  -6   8       24.89       28.72      4.76 o
  -2  -6   8        1.07        1.55      2.96 o
  -1  -6   8       21.77       31.39      4.07 o
   0  -6   8      173.39      169.71      6.53 o
   1  -6   8        9.42       10.12      3.24 o
   2  -6   8      196.22      193.22      7.11 o
   3  -6   8       59.33       54.07      4.87 o
   4  -6   8       74.99       78.83      5.55 o
   5  -6   8       32.57       28.83      4.82 o
   6  -6   8        4.89        8.75      3.91 o
  -6  -5   8       12.64       17.48      5.11 o
  -5  -5   8       14.00       12.65      7.45 o
  -4  -5   8      110.11      119.26      6.76 o
  -3  -5   8       35.34       31.21      4.36 o
  -2  -5   8       36.11       36.35      4.30 o
  -1  -5   8       51.84       42.95      4.26 o
   0  -5   8      132.96      135.61      5.56 o
   1  -5   8       96.89       93.50      5.00 o
   2  -5   8       71.76       77.82      7.36 o
   3  -5   8      122.20      116.21      5.87 o
   4  -5   8       13.21       18.80      3.96 o
   5  -5   8        1.83        3.94      3.17 o
  -7  -4   8       15.08        0.28      4.93 o
  -6  -4   8        2.08        0.27      3.65 o
  -5  -4   8        1.81       -0.34      2.85 o
  -4  -4   8       38.76       46.76      4.59 o
  -3  -4   8      122.85      135.16      5.89 o
  -2  -4   8       22.42       22.23      3.33 o
  -1  -4   8       55.64       60.99      4.13 o
   0  -4   8      201.29      209.40      8.58 o
   1  -4   8       39.19       27.18      3.37 o
   2  -4   8       34.89       40.78      5.97 o
   3  -4   8      123.52      119.85      5.70 o
   4  -4   8       14.44       16.32      3.66 o
   5  -4   8       99.51      108.78      6.31 o
  -7  -3   8       11.70        0.16      7.68 o
  -6  -3   8        5.36        4.23      3.67 o
  -5  -3   8       22.69       24.10      4.18 o
  -4  -3   8       23.13       25.98      3.82 o
  -3  -3   8      282.46      286.22      7.87 o
  -2  -3   8      146.51      145.90      7.43 o
  -1  -3   8     1389.42     1440.56     26.19 o
   0  -3   8      210.38      210.40      5.87 o
   1  -3   8       76.94       84.79      4.22 o
   2  -3   8      187.63      177.16      5.93 o
   3  -3   8       77.75       69.62      4.58 o
   4  -3   8      103.85       97.88      5.59 o
  -7  -2   8        6.38        0.43      4.20 o
  -6  -2   8       22.05       21.06      6.62 o
  -5  -2   8        7.38        6.99      3.02 o
  -4  -2   8       40.99       42.77      3.72 o
  -3  -2   8      784.58      782.48     14.63 o
  -2  -2   8      665.32      674.04     12.12 o
  -1  -2   8       31.80       40.68      2.95 o
   0  -2   8       20.80       18.94      2.56 o
   1  -2   8      106.48      106.81      4.22 o
   2  -2   8      189.00      178.29      7.85 o
   3  -2   8      181.62      191.28      6.23 o
   4  -2   8       66.97       71.24      5.06 o
  -7  -1   8        4.69        6.19      3.55 o
  -6  -1   8      160.49      166.22      6.73 o
  -5  -1   8       85.18      100.73      4.88 o
  -4  -1   8      160.79      156.80      5.21 o
  -3  -1   8      149.58      136.86      4.37 o
  -2  -1   8       35.33       38.34      3.91 o
  -1  -1   8      516.63      495.49      8.58 o
   0  -1   8      146.50      163.09      6.15 o
   1  -1   8      276.67      280.62      8.13 o
   2  -1   8      297.02      265.86      6.70 o
   3  -1   8       98.04       97.85      4.84 o
  -7   0   8        0.57        2.18      2.80 o
  -6   0   8       44.31       31.11      3.60 o
  -5   0   8       40.37       38.66      3.24 o
  -4   0   8       13.92       15.94      2.27 o
  -3   0   8       30.83       28.29      2.18 o
  -2   0   8      146.61      141.13      4.88 o
  -1   0   8      107.06      111.09      3.11 o
   0   0   8      464.09      459.52      7.90 o
   1   0   8       60.00       89.98      3.44 o
   2   0   8      223.35      225.26      8.01 o
   3   0   8       33.60       40.03      3.51 o
  -8   1   8       17.45       21.28      4.26 o
  -7   1   8       12.12       15.54      3.33 o
  -6   1   8        6.35        4.24      2.25 o
  -5   1   8       21.99       23.49      1.91 o
  -4   1   8       66.21       62.07      2.85 o
  -3   1   8      321.01      326.20      7.13 o
  -2   1   8       35.07       37.62      1.51 o
  -1   1   8      509.24      514.57      6.14 o
   0   1   8       33.80       26.35      1.91 o
   1   1   8      240.39      264.42      5.66 o
   2   1   8      473.96      477.67      9.26 o
  -8   2   8        1.86        1.39      2.16 o
  -7   2   8        7.57        8.38      2.36 o
  -6   2   8       17.01       19.52      3.04 o
  -5   2   8       36.17       41.60      3.62 o
  -4   2   8       23.29       25.50      1.48 o
  -3   2   8      454.93      476.71      6.34 o
  -2   2   8      297.67      306.80      3.91 o
  -1   2   8      446.73      465.13      5.82 o
   0   2   8      112.35      101.69      2.58 o
  -8   3   8        0.13        2.49      3.01 o
  -7   3   8       44.13       47.73      2.69 o
  -6   3   8        3.92        4.92      2.03 o
  -5   3   8       16.65       21.76      1.79 o
  -4   3   8       39.40       36.78      3.35 o
  -3   3   8      838.16      890.79      9.30 o
  -2   3   8       54.97       54.95      2.84 o
  -1   3   8        3.60        0.65      0.94 o
   0   3   8      111.00      118.47      3.90 o
   1   3   8       42.46       44.77      3.70 o
  -7   4   8       37.63       33.21      4.61 o
  -6   4   8        2.03        1.90      0.86 o
  -5   4   8       50.51       48.33      1.01 o
  -4   4   8       17.50       27.26      3.62 o
  -3   4   8        6.97       10.88      2.90 o
  -2   4   8       42.98       42.84      3.53 o
  -1   4   8      143.68      131.61      4.60 o
   0   4   8      102.96       98.99      3.79 o
   1   4   8      300.83      277.94      5.99 o
   2   4   8       76.69       76.87      2.79 o
  -7   5   8       47.04       48.11      5.24 o
  -6   5   8       32.50       28.39     13.96 o
  -5   5   8        9.69        8.37      3.40 o
  -4   5   8       31.82       39.76      4.34 o
  -3   5   8       11.71       16.04      3.47 o
  -2   5   8      159.90      153.69      5.72 o
  -1   5   8      109.72      105.38      4.63 o
   0   5   8       61.00       57.92      3.47 o
   1   5   8       57.47       59.92      3.06 o
   2   5   8       51.22       48.00      2.55 o
  -7   6   8        3.52        0.99      4.94 o
  -6   6   8       28.82       32.34      4.94 o
  -5   6   8        1.19       -2.01      3.02 o
  -4   6   8       60.26       72.39      5.31 o
  -3   6   8       80.55       84.72      8.28 o
  -2   6   8       77.31       78.48      5.07 o
  -1   6   8      234.09      230.48      9.43 o
   0   6   8      230.54      223.83      6.33 o
   1   6   8       19.65       18.88      2.50 o
   2   6   8      113.69      118.87      3.70 o
  -7   7   8       11.09       -1.03      3.35 o
  -6   7   8       11.32       19.42      4.90 o
  -5   7   8       44.17       44.94      5.51 o
  -4   7   8        7.17        4.49      3.51 o
  -3   7   8       99.16       95.38      5.97 o
  -2   7   8     1017.02     1013.40     20.68 o
  -1   7   8      155.81      147.97      6.40 o
   0   7   8       22.04       18.10      5.38 o
   1   7   8       30.18       43.08      4.64 o
   2   7   8        2.84        3.04      1.64 o
   3   7   8       13.84       10.15      2.66 o
  -6   8   8       36.24       51.56      6.45 o
  -5   8   8       75.17       85.36      7.09 o
  -4   8   8      196.00      199.20      9.53 o
  -3   8   8       41.44       41.13      8.59 o
  -2   8   8      314.77      337.50     14.09 o
  -1   8   8       58.93       58.30      4.72 o
   0   8   8       38.28       47.84      3.98 o
   1   8   8       21.58       23.72      3.11 o
   2   8   8       38.03       39.46      2.98 o
   3   8   8       14.36       11.39      3.06 o
  -6   9   8      142.45      148.86     14.60 o
  -5   9   8       91.56      103.16      8.16 o
  -4   9   8      220.73      239.78     15.00 o
  -3   9   8        0.77       -2.72      3.60 o
  -2   9   8       33.31       36.58      4.97 o
  -1   9   8        6.85        5.11      5.26 o
   0   9   8       18.15       18.51      3.56 o
   1   9   8        1.33       -1.70      3.65 o
   2   9   8        9.36        9.64      2.44 o
   3   9   8        4.24        4.38      1.80 o
  -5  10   8       17.41       22.27      6.18 o
  -4  10   8       15.51       22.36      5.65 o
  -3  10   8       54.32       65.42      6.47 o
  -2  10   8       22.60       27.25      4.94 o
  -1  10   8       41.12       59.67      5.10 o
   0  10   8       27.19       21.97      4.27 o
   1  10   8        2.09        2.27      3.62 o
   2  10   8       19.66       19.40      3.28 o
  -5  11   8        0.31        2.06      7.28 o
  -4  11   8        2.02        8.49      5.24 o
  -3  11   8       20.46       29.98      5.88 o
  -2  11   8        1.67        1.45      3.52 o
  -1  11   8       17.79       17.02      4.54 o
   0  11   8        3.58        5.82      3.27 o
   1  11   8        5.66        8.26      5.31 o
   2  11   8       16.88       15.71      5.45 o
  -3  12   8       11.21       12.92      5.63 o
  -2  12   8       18.44       18.79      5.45 o
  -1  12   8       32.61       31.59      5.64 o
   0  12   8       32.24       42.48      5.66 o
   0 -12   9       17.06       16.75      5.83 o
   1 -12   9        0.72        0.34      3.96 o
   2 -12   9        7.93        8.65      4.77 o
   3 -12   9        1.78       -0.17      3.58 o
  -2 -11   9       18.18       15.50      6.63 o
  -1 -11   9        9.35       10.30      5.31 o
   0 -11   9        7.94        8.15      4.83 o
   1 -11   9       30.62        3.05      9.32 o
   2 -11   9       21.47       17.21      5.35 o
   3 -11   9       34.61       33.82      5.99 o
   4 -11   9        1.72       -0.21      6.18 o
  -3 -10   9       25.44       30.39      6.87 o
  -2 -10   9        7.78       10.76      5.51 o
  -1 -10   9        5.45        8.84      4.55 o
   0 -10   9       16.20       20.51      5.16 o
   1 -10   9       28.84       33.82      8.61 o
   2 -10   9        0.49        0.28      3.28 o
   3 -10   9       12.48       16.86      4.72 o
   4 -10   9        0.10        0.06      3.62 o
   5 -10   9       47.39       -0.96      9.58 o
  -4  -9   9       14.31       -1.37      6.68 o
  -3  -9   9       11.33        2.21      8.22 o
  -2  -9   9        8.32       17.75      7.90 o
  -1  -9   9       24.57       21.12      8.40 o
   0  -9   9       49.70       57.00      5.88 o
   1  -9   9       72.82       75.00      9.38 o
   2  -9   9        3.70        4.97      3.59 o
   3  -9   9       19.78       16.04      4.62 o
   4  -9   9       25.53       28.07      5.43 o
   5  -9   9       37.78       49.37      6.25 o
   6  -9   9        0.08       -0.47      5.92 o
  -5  -8   9        5.99        7.59      4.89 o
  -4  -8   9       18.52        0.60      9.16 o
  -3  -8   9        7.33        2.07      4.87 o
  -2  -8   9       82.03       71.80      6.85 o
  -1  -8   9       47.38       61.84      9.24 o
   0  -8   9       11.06       11.71      4.21 o
   1  -8   9       14.78       13.15      3.97 o
   2  -8   9        9.54        3.93      6.01 o
   3  -8   9       51.88       47.03      5.50 o
   4  -8   9       10.93        6.00      3.96 o
   5  -8   9        2.92        2.83      3.63 o
   6  -8   9        4.20       -0.05      3.42 o
  -5  -7   9        7.05       13.18      4.94 o
  -4  -7   9      138.81      151.85      8.93 o
  -3  -7   9       73.40       81.88      7.00 o
  -2  -7   9       26.33       28.08      5.13 o
  -1  -7   9       18.92       13.18      4.15 o
   0  -7   9       13.53       17.24      4.07 o
   1  -7   9       92.97      103.61      6.10 o
   2  -7   9      174.35      178.29      7.60 o
   3  -7   9       10.36       12.56      3.91 o
   4  -7   9       55.68       61.31      5.73 o
   5  -7   9       15.00       15.61      7.26 o
   6  -7   9       47.20       50.58      6.42 o
  -6  -6   9       86.05       89.06      9.03 o
  -5  -6   9       12.32        7.06      7.34 o
  -4  -6   9       15.11       21.85      4.78 o
  -3  -6   9       29.65       23.20      4.95 o
  -2  -6   9      187.64      191.05      7.82 o
  -1  -6   9       34.61       36.52      7.48 o
   0  -6   9       10.52       12.42      3.53 o
   1  -6   9       24.67       24.91      4.17 o
   2  -6   9      230.24      210.26      8.03 o
   3  -6   9       23.91       20.69      4.13 o
   4  -6   9      172.64      177.24      7.84 o
   5  -6   9       65.09       62.28      6.17 o
   6  -6   9        8.34        7.66      4.18 o
  -6  -5   9       45.29       62.30      6.96 o
  -5  -5   9        3.74        7.47      4.32 o
  -4  -5   9       90.56       96.68      6.41 o
  -3  -5   9       28.35       31.27      4.44 o
  -2  -5   9       23.39       25.58      4.20 o
  -1  -5   9      117.56      114.47      5.60 o
   0  -5   9       24.69       20.99      6.02 o
   1  -5   9       36.89       39.50      4.23 o
   2  -5   9      152.59      163.90      6.70 o
   3  -5   9      168.64      166.69      7.19 o
   4  -5   9       67.54       78.09      5.73 o
   5  -5   9       20.71       25.13      4.73 o
  -6  -4   9        0.08       -0.11      2.40 o
  -5  -4   9        0.02       -1.16      2.90 o
  -4  -4   9        1.00        1.60      2.81 o
  -3  -4   9       28.28       25.16      4.10 o
  -2  -4   9      181.36      178.11      6.40 o
  -1  -4   9        5.90        8.35      2.80 o
   0  -4   9       45.09       45.92      4.00 o
   1  -4   9      210.01      202.08      6.86 o
   2  -4   9      176.54      174.85      6.42 o
   3  -4   9      363.74      379.61     10.20 o
   4  -4   9       25.23       27.19      4.32 o
   5  -4   9       34.39       24.52      7.96 o
  -7  -3   9        1.85        0.07      3.67 o
  -6  -3   9        2.76       -0.26      6.24 o
  -5  -3   9       45.12       42.13      4.80 o
  -4  -3   9       56.19       62.74      4.60 o
  -3  -3   9       61.69       57.96      4.34 o
  -2  -3   9      332.80      352.70      8.48 o
  -1  -3   9      148.94      175.19      7.82 o
   0  -3   9        1.54        2.17      1.95 o
   1  -3   9      225.71      229.23      6.73 o
   2  -3   9      232.42      241.60     10.02 o
   3  -3   9        5.07        5.84      2.93 o
   4  -3   9       62.49       54.42      8.27 o
   5  -3   9      257.06      263.62      9.45 o
  -7  -2   9       12.88       -0.11      3.42 o
  -6  -2   9        4.95        4.37      3.38 o
  -5  -2   9       83.19       96.31      5.24 o
  -4  -2   9        7.17        9.90      2.80 o
  -3  -2   9       96.84       98.42      4.55 o
  -2  -2   9      193.21      191.40      5.60 o
  -1  -2   9       83.60       88.10      3.87 o
   0  -2   9       56.00       55.12      3.35 o
   1  -2   9      339.41      357.95      8.13 o
   2  -2   9      132.59      139.47      5.38 o
   3  -2   9       38.26       32.83      3.89 o
   4  -2   9      131.60      152.25      9.91 o
  -7  -1   9       12.35        0.59      3.61 o
  -6  -1   9        2.47        0.64      2.35 o
  -5  -1   9      198.36      216.89      6.76 o
  -4  -1   9       49.84       53.92      3.56 o
  -3  -1   9       79.86       73.09      5.34 o
  -2  -1   9       64.76       72.79      4.91 o
  -1  -1   9      606.52      594.94     10.50 o
   0  -1   9      120.03      133.79      4.20 o
   1  -1   9       34.88       36.15      2.88 o
   2  -1   9      133.80      139.65      5.13 o
   3  -1   9       67.69       73.68      4.59 o
  -7   0   9        6.88        6.06      3.27 o
  -6   0   9        0.93        3.33      2.36 o
  -5   0   9       13.28       10.41      2.44 o
  -4   0   9        7.19        9.62      2.10 o
  -3   0   9       48.50       53.18      2.76 o
  -2   0   9       17.87       18.87      2.00 o
  -1   0   9       45.58       47.53      2.46 o
   0   0   9       94.07       99.89      3.40 o
   1   0   9       16.62       18.85      2.46 o
   2   0   9       60.81       62.21      5.61 o
   3   0   9       15.45       13.84      3.03 o
  -7   1   9        2.16        6.19      2.85 o
  -6   1   9       82.32       90.14      6.07 o
  -5   1   9       13.50        8.21      7.14 o
  -4   1   9      165.91      159.36      5.83 o
  -3   1   9      131.88      128.88      4.01 o
  -2   1   9      135.11      128.07      4.23 o
  -1   1   9       17.84       15.23      1.65 o
   0   1   9      194.04      196.01      4.47 o
   1   1   9      443.26      435.08      8.35 o
   2   1   9      178.20      156.24      5.19 o
  -7   2   9        9.42        4.21      5.92 o
  -6   2   9       15.82       19.21      2.02 o
  -5   2   9       64.07       64.34      2.35 o
  -4   2   9        3.02        1.74      0.99 o
  -3   2   9      119.21      124.83      6.12 o
  -2   2   9      202.37      206.93      3.21 o
  -1   2   9       78.82       77.09      2.82 o
   0   2   9       39.08       39.75      1.67 o
   1   2   9       50.37       49.12      2.73 o
  -7   3   9       15.85        6.24      4.63 o
  -6   3   9       11.20       10.81      2.18 o
  -5   3   9      365.80      377.20      5.42 o
  -4   3   9       21.37       23.83      1.17 o
  -3   3   9       39.72       38.21      1.78 o
  -2   3   9       59.96       57.13      1.76 o
  -1   3   9      568.05      541.42      6.34 o
   0   3   9       35.68       28.66      2.86 o
   1   3   9       17.49       20.05      2.24 o
  -7   4   9       19.51        0.86      4.55 o
  -6   4   9        0.53        0.55      0.61 o
  -5   4   9       80.71       87.49      1.62 o
  -4   4   9       25.44       19.84      3.72 o
  -3   4   9      385.60      379.99      9.65 o
  -2   4   9       86.49       83.79      4.60 o
  -1   4   9       35.92       33.03      3.29 o
   0   4   9       94.43      105.11      4.24 o
   1   4   9       12.19       18.50      2.38 o
  -7   5   9        6.79        0.04      2.28 o
  -6   5   9        3.89        6.21      3.64 o
  -5   5   9       15.40       13.45      6.12 o
  -4   5   9       51.43       44.41      4.68 o
  -3   5   9       52.27       55.40      4.81 o
  -2   5   9      115.27      111.38      5.42 o
  -1   5   9       49.36       52.47      3.86 o
   0   5   9      139.84      139.74      4.87 o
   1   5   9       75.52       73.27      3.51 o
   2   5   9      160.53      157.68      4.31 o
  -7   6   9        2.16        0.37      2.90 o
  -6   6   9       10.45       10.04      4.23 o
  -5   6   9        9.60       10.76      4.05 o
  -4   6   9        9.67        9.73      5.99 o
  -3   6   9       39.10       43.56      4.70 o
  -2   6   9       19.25       19.40      3.72 o
  -1   6   9       21.37       26.33      5.63 o
   0   6   9       83.55       86.20      4.42 o
   1   6   9        0.94        2.68      1.84 o
   2   6   9       10.73        9.68      1.91 o
  -7   7   9       14.45       -1.17      5.57 o
  -6   7   9        2.95        0.27      2.91 o
  -5   7   9        8.73        6.49      3.99 o
  -4   7   9      145.55      146.55      7.57 o
  -3   7   9       59.46       54.65      5.33 o
  -2   7   9      234.95      223.83      7.93 o
  -1   7   9       52.96       59.86      4.47 o
   0   7   9        0.22        1.15      2.91 o
   1   7   9       27.20       21.87      4.73 o
   2   7   9        4.08        3.01      1.91 o
   3   7   9       73.22       62.93      2.78 o
  -6   8   9       68.82       74.57      7.27 o
  -5   8   9        3.88        0.06      2.70 o
  -4   8   9      411.17      430.88     18.40 o
  -3   8   9       31.58       34.41      5.34 o
  -2   8   9       27.11       28.17      4.62 o
  -1   8   9       68.85       73.27      7.55 o
   0   8   9        9.34       12.92      3.16 o
   1   8   9      107.95      117.22      4.88 o
   2   8   9       11.32       12.69      3.78 o
   3   8   9       38.57       44.99      4.26 o
  -5   9   9        7.93       11.38      8.34 o
  -4   9   9       11.91       10.04      4.86 o
  -3   9   9       30.50       33.77      5.49 o
  -2   9   9       18.83       22.82      4.75 o
  -1   9   9        0.27        1.94      2.64 o
   0   9   9       77.46       80.30      5.19 o
   1   9   9       86.56       99.46      7.24 o
   2   9   9       43.06       48.47      3.72 o
  -5  10   9       20.67       26.47      6.64 o
  -4  10   9        5.97       11.15      5.32 o
  -3  10   9        8.48       13.56      5.09 o
  -2  10   9       47.19       51.85      6.02 o
  -1  10   9       21.19       32.74      4.75 o
   0  10   9       64.21       69.69      7.94 o
   1  10   9       58.30       69.70      7.42 o
   2  10   9       19.44       19.44      3.35 o
  -4  11   9        0.84        0.62      3.93 o
  -3  11   9        6.31       12.88      5.20 o
  -2  11   9        0.38        0.03      2.48 o
  -1  11   9        5.38        3.75      3.82 o
   0  11   9       84.85       92.78      9.51 o
   1  11   9       37.91       43.64      4.74 o
  -2  12   9       30.08       34.42      6.46 o
  -1  12   9        8.70       13.58      4.92 o
   1 -12  10        2.20        5.73      5.02 o
   2 -12  10        1.52        4.19      4.75 o
  -1 -11  10        5.96        5.65      5.22 o
   0 -11  10       13.24        6.26      8.25 o
   1 -11  10        1.08        5.48      4.13 o
   2 -11  10        7.57       10.57      4.81 o
   3 -11  10       25.15       21.82      6.16 o
   4 -11  10       25.27       -0.63      9.39 o
  -3 -10  10        1.96       -2.50      4.49 o
  -2 -10  10        1.68       -1.20      3.57 o
  -1 -10  10       47.27       49.43      6.69 o
   0 -10  10        9.75       14.24      8.05 o
   1 -10  10        0.46        2.07      3.72 o
   2 -10  10       10.76        9.77      7.91 o
   3 -10  10        7.62       11.82      5.03 o
   4 -10  10       16.38       21.36      5.57 o
   5 -10  10       16.54       -0.24      8.18 o
  -4  -9  10        8.11       -2.20      7.41 o
  -3  -9  10        9.20       -0.06      5.02 o
  -2  -9  10        2.88        1.39      4.38 o
  -1  -9  10       44.48       51.16      6.56 o
   0  -9  10        5.05       11.03      4.56 o
   1  -9  10       11.27       10.32      4.40 o
   2  -9  10       36.97       24.82      9.19 o
   3  -9  10       14.87       15.52      4.93 o
   4  -9  10       24.22       20.80      5.40 o
   5  -9  10        2.06        6.66      4.73 o
  -4  -8  10       51.45       64.56      7.87 o
  -3  -8  10       26.44       -0.45      5.31 o
  -2  -8  10       10.81        2.78      4.22 o
  -1  -8  10        0.58        3.02      3.30 o
   0  -8  10       35.02       30.11      5.18 o
   1  -8  10        0.50       -0.84      2.88 o
   2  -8  10        4.39        2.49      3.33 o
   3  -8  10       33.81       36.67      8.59 o
   4  -8  10        0.19       -0.83      3.31 o
   5  -8  10        1.34        0.59      3.89 o
   6  -8  10       23.15       26.03      6.24 o
  -5  -7  10        4.70        5.53      7.99 o
  -4  -7  10      120.37      139.11      9.17 o
  -3  -7  10       17.97       -0.34      4.48 o
  -2  -7  10       52.59       60.80      5.97 o
  -1  -7  10       12.01        8.00      4.04 o
   0  -7  10       38.01       26.11      7.68 o
   1  -7  10       45.30       56.09      5.26 o
   2  -7  10       43.57       44.57      5.22 o
   3  -7  10       19.14       24.59      4.65 o
   4  -7  10       15.06       12.52      4.52 o
   5  -7  10        2.97        0.07      6.05 o
   6  -7  10       22.04       27.93      5.72 o
  -5  -6  10        7.17        5.71      4.77 o
  -4  -6  10       20.52       -0.90      4.65 o
  -3  -6  10       58.11       63.85      9.26 o
  -2  -6  10       51.79       43.94      5.38 o
  -1  -6  10      130.50      136.20      6.79 o
   0  -6  10       64.63       58.10      5.37 o
   1  -6  10       13.18       11.97      3.92 o
   2  -6  10        6.12        5.04      5.54 o
   3  -6  10       20.77       23.70      6.98 o
   4  -6  10       17.07       10.84      4.36 o
   5  -6  10       57.48       59.46      6.30 o
   6  -6  10        7.51        9.15      4.54 o
  -6  -5  10        8.16        0.25      8.27 o
  -5  -5  10       13.72       12.85      4.64 o
  -4  -5  10       35.95       34.75      8.13 o
  -3  -5  10       37.34       42.21      7.40 o
  -2  -5  10      126.46      118.65      6.45 o
  -1  -5  10       90.41       78.37      5.53 o
   0  -5  10      157.37      176.07      6.95 o
   1  -5  10       15.23       18.83      3.88 o
   2  -5  10       10.08        7.53      3.45 o
   3  -5  10       93.88       99.79      6.22 o
   4  -5  10       88.44       83.59      6.46 o
   5  -5  10       32.36       34.70      5.62 o
   6  -5  10        1.03        5.41      3.89 o
  -6  -4  10        7.10       -0.24      7.12 o
  -5  -4  10        1.43        2.01      3.30 o
  -4  -4  10        2.70        4.21      5.17 o
  -3  -4  10       35.08       31.67      6.61 o
  -2  -4  10       18.03       16.99      3.65 o
  -1  -4  10       50.43       41.14      4.17 o
   0  -4  10      603.74      618.02     13.13 o
   1  -4  10       54.54       59.47      4.47 o
   2  -4  10        1.96        4.23      2.87 o
   3  -4  10       61.73       67.61      5.42 o
   4  -4  10        0.16       -0.07      2.63 o
   5  -4  10       21.50       16.24      7.24 o
  -6  -3  10        4.28        0.65      3.89 o
  -5  -3  10        0.10       -2.42      2.42 o
  -4  -3  10       10.46        9.93      5.22 o
  -3  -3  10       43.40       40.05      4.04 o
  -2  -3  10       31.77       29.73      3.54 o
  -1  -3  10       40.07       38.18      3.73 o
   0  -3  10      168.51      167.79      5.95 o
   1  -3  10      211.42      218.39      9.67 o
   2  -3  10      114.13      106.62      5.41 o
   3  -3  10      138.21      142.40      6.54 o
   4  -3  10       53.60       58.13      8.27 o
   5  -3  10       31.03       26.07      5.08 o
  -7  -2  10       15.22        0.87      4.42 o
  -6  -2  10        1.57        1.80      3.22 o
  -5  -2  10        2.75        0.49      2.42 o
  -4  -2  10       78.82       84.01      4.69 o
  -3  -2  10       10.59       15.20      2.91 o
  -2  -2  10       52.78       56.80      3.58 o
  -1  -2  10      103.45      109.58      4.51 o
   0  -2  10       18.54       23.05      2.99 o
   1  -2  10      154.29      147.29      5.47 o
   2  -2  10        4.70        1.97      2.54 o
   3  -2  10      148.15      150.76      6.51 o
   4  -2  10      128.74      135.65     10.16 o
  -7  -1  10       51.27       52.34      5.43 o
  -6  -1  10       33.27       33.12      4.24 o
  -5  -1  10       42.50       42.81      3.91 o
  -4  -1  10       10.10        7.92      2.51 o
  -3  -1  10       96.24       94.05      6.02 o
  -2  -1  10      152.26      157.42      6.71 o
  -1  -1  10      103.41       95.94      3.85 o
   0  -1  10      233.62      214.20      7.88 o
   1  -1  10      347.90      328.79      7.75 o
   2  -1  10       34.28       29.26      3.63 o
   3  -1  10      358.92      362.42     10.04 o
  -7   0  10       15.43       13.61      3.62 o
  -6   0  10        1.74        4.43      3.97 o
  -5   0  10       11.73       13.41      2.60 o
  -4   0  10       75.17       84.12      5.38 o
  -3   0  10       14.39       13.34      2.15 o
  -2   0  10      164.24      156.75      4.32 o
  -1   0  10       33.28       45.11      4.00 o
   0   0  10       85.33       83.49      3.47 o
   1   0  10       57.64       55.40      3.53 o
   2   0  10       59.86       57.83      3.82 o
   3   0  10      603.68      583.79     13.05 o
  -7   1  10        3.24        1.56      2.22 o
  -6   1  10       12.89       16.41      2.71 o
  -5   1  10        5.56        6.00      2.01 o
  -4   1  10       85.90       91.72      3.34 o
  -3   1  10       75.83       79.16      4.16 o
  -2   1  10       78.10       71.00      3.86 o
  -1   1  10        7.90        6.85      1.59 o
   0   1  10        5.29        9.62      1.86 o
   1   1  10      198.99      195.01      5.40 o
   2   1  10       17.64       17.27      2.89 o
  -7   2  10        0.35        3.59      3.58 o
  -6   2  10        1.25        2.74      1.48 o
  -5   2  10       20.76       25.30      2.48 o
  -4   2  10      197.19      193.33      4.75 o
  -3   2  10       22.97       26.71      2.41 o
  -2   2  10       21.52       23.36      2.87 o
  -1   2  10       73.29       77.44      2.63 o
   0   2  10      188.72      179.89      4.36 o
   1   2  10      371.17      354.59      7.48 o
  -7   3  10       45.20       47.57      5.30 o
  -6   3  10        4.71        2.65      2.94 o
  -5   3  10       21.21       22.84      1.52 o
  -4   3  10       39.39       42.15      2.42 o
  -3   3  10       13.32       14.67      1.34 o
  -2   3  10      255.34      254.73      4.39 o
  -1   3  10       80.52       85.01      2.09 o
   0   3  10       34.59       33.64      3.06 o
  -7   4  10       36.09       35.34      5.09 o
  -6   4  10        3.31        1.24      4.60 o
  -5   4  10        7.45       10.26      0.77 o
  -4   4  10       25.32       22.96      6.45 o
  -3   4  10       19.10       19.24      6.13 o
  -2   4  10      113.27      110.18      7.93 o
  -1   4  10       39.02       39.70      3.66 o
   0   4  10       87.61       90.37      4.26 o
   1   4  10        4.44        5.83      2.09 o
  -7   5  10        4.58        1.14      3.27 o
  -6   5  10       16.66       12.76      4.23 o
  -5   5  10       50.09       59.89      5.53 o
  -4   5  10       19.73       22.74      4.29 o
  -3   5  10      168.49      178.04      7.18 o
  -2   5  10       10.32        9.35      3.30 o
  -1   5  10       13.51       13.79      3.23 o
   0   5  10        4.38        3.38      2.22 o
   1   5  10       83.04       83.58      4.01 o
  -7   6  10        5.24        1.31      5.55 o
  -6   6  10        1.39        2.30      3.52 o
  -5   6  10       24.28       26.85      7.73 o
  -4   6  10        9.54       12.81      4.14 o
  -3   6  10       53.28       50.07      5.14 o
  -2   6  10       70.76       64.44      5.03 o
  -1   6  10      144.84      148.19      6.12 o
   0   6  10       64.32       63.23      4.09 o
   1   6  10      140.79      134.95      4.94 o
   2   6  10        7.34        5.57      3.18 o
  -6   7  10       41.49       42.24      9.55 o
  -5   7  10       11.49        6.48      4.23 o
  -4   7  10       92.19       92.78      6.79 o
  -3   7  10       32.84       36.22      7.85 o
  -2   7  10       46.22       49.49      7.68 o
  -1   7  10        4.16        4.01      2.86 o
   0   7  10        1.59        5.74      3.80 o
   1   7  10       37.95       41.64      3.48 o
   2   7  10        7.55        5.38      2.20 o
  -6   8  10       97.64      117.74      8.79 o
  -5   8  10        5.40        6.30      7.20 o
  -4   8  10        2.20        4.81      4.21 o
  -3   8  10        6.34        5.71      3.83 o
  -2   8  10       22.46       25.91      4.52 o
  -1   8  10       45.01       40.76      4.60 o
   0   8  10       24.93       30.05      3.82 o
   1   8  10       56.52       55.58      4.06 o
   2   8  10       57.13       63.45      3.80 o
   3   8  10        3.79        0.52      1.49 o
  -5   9  10       12.39       10.61      5.20 o
  -4   9  10       11.35       11.08      4.93 o
  -3   9  10       12.15       11.84      4.68 o
  -2   9  10        7.34        9.56      4.04 o
  -1   9  10       21.33       26.16      4.42 o
   0   9  10        9.17        7.36      5.28 o
   1   9  10        5.86        5.01      4.40 o
   2   9  10       15.94       14.20      2.88 o
  -5  10  10        1.82       -0.34      3.70 o
  -4  10  10       42.61       46.79      6.94 o
  -3  10  10        0.78        1.55      5.97 o
  -2  10  10       23.81       28.01      5.22 o
  -1  10  10       12.93       13.74      4.32 o
   0  10  10        2.10        0.87      4.82 o
   1  10  10        2.22        5.27      2.85 o
   2  10  10        2.23        3.23      4.13 o
  -3  11  10        6.66       11.60      8.57 o
  -2  11  10        0.38        6.30      6.95 o
  -1  11  10       40.35       45.81      5.85 o
   0  11  10        6.37        5.68      3.75 o
   1  11  10       12.73       12.11      3.77 o
  -1 -11  11        0.35        2.47      3.43 o
   0 -11  11        1.03        5.83      4.70 o
   1 -11  11       43.35       53.16      7.46 o
   2 -11  11        6.34        4.04      4.48 o
   3 -11  11        9.54        8.35      5.31 o
  -2 -10  11        6.07        2.32      4.87 o
  -1 -10  11        1.68        6.05      5.09 o
   0 -10  11        4.10       11.81      4.93 o
   1 -10  11       48.52       59.19      6.87 o
   2 -10  11       19.82       23.90      5.73 o
   3 -10  11        9.00        7.85      5.07 o
   4 -10  11        1.63        2.61      4.51 o
  -3  -9  11        6.30       -0.44      4.46 o
  -2  -9  11        0.76        0.78      6.16 o
  -1  -9  11       31.84       37.45      9.96 o
   0  -9  11      100.21      104.41      7.78 o
   1  -9  11        7.14       10.94      4.68 o
   2  -9  11       18.78       27.77      5.42 o
   3  -9  11       55.88       67.79     10.87 o
   4  -9  11       38.15       44.91      6.55 o
   5  -9  11        2.66        0.93      4.14 o
  -4  -8  11        0.91        0.23      4.37 o
  -3  -8  11        2.09        0.68      6.64 o
  -2  -8  11       16.47       -0.99      5.13 o
  -1  -8  11        2.20        3.30      7.15 o
   0  -8  11       15.73       18.66      4.97 o
   1  -8  11      107.20      104.94     11.20 o
   2  -8  11       46.88       57.54      6.26 o
   3  -8  11        2.93        3.74      3.89 o
   4  -8  11       42.48       46.06      9.80 o
   5  -8  11       34.37       47.72      6.54 o
   6  -8  11        3.69        7.50      4.94 o
  -5  -7  11        2.44        2.44      4.94 o
  -4  -7  11        1.81       -0.25      6.35 o
  -3  -7  11       13.28       -2.22      4.64 o
  -2  -7  11       36.87       44.72      5.78 o
  -1  -7  11       99.36      104.82     10.42 o
   0  -7  11       30.64       30.05      5.05 o
   1  -7  11      114.20      116.75      7.34 o
   2  -7  11       48.10       58.74      9.12 o
   3  -7  11       83.25       78.42      6.84 o
   4  -7  11       32.85       40.10      5.89 o
   5  -7  11      115.66      112.08      8.07 o
   6  -7  11       21.24       21.60      6.20 o
  -5  -6  11        8.15        3.61      4.75 o
  -4  -6  11        2.43        1.08      5.44 o
  -3  -6  11        4.06        2.87      3.63 o
  -2  -6  11        1.60        0.81      3.25 o
  -1  -6  11       13.02       12.55      4.02 o
   0  -6  11        4.65        1.80      3.45 o
   1  -6  11        7.54        5.86      3.59 o
   2  -6  11      224.57      188.58      8.38 o
   3  -6  11      305.26      265.82      9.96 o
   4  -6  11       19.09       12.02      7.38 o
   5  -6  11        7.17        8.58      4.73 o
   6  -6  11       21.66       26.47      5.86 o
  -6  -5  11       10.81        0.41      5.07 o
  -5  -5  11       18.28       -0.06      5.00 o
  -4  -5  11       36.83       46.05      5.58 o
  -3  -5  11       58.18       60.83      5.34 o
  -2  -5  11       33.67       33.85      7.26 o
  -1  -5  11       54.99       62.71      5.19 o
   0  -5  11      185.20      170.04      7.13 o
   1  -5  11       22.72        8.48      6.60 o
   2  -5  11       20.82       16.36      6.75 o
   3  -5  11       70.38       58.03      5.92 o
   4  -5  11       31.17       28.97      5.28 o
   5  -5  11        9.16       11.26      4.74 o
   6  -5  11       12.76       14.35      4.95 o
  -6  -4  11        0.20       -0.20      3.10 o
  -5  -4  11        2.73        0.12      3.52 o
  -4  -4  11       13.82       19.67      4.10 o
  -3  -4  11       62.50       61.95      4.76 o
  -2  -4  11        0.82        1.07      2.82 o
  -1  -4  11      165.29      169.90      6.96 o
   0  -4  11       14.34       16.37      3.72 o
   1  -4  11       17.50       21.42      3.95 o
   2  -4  11       12.68       11.79      3.73 o
   3  -4  11       12.81       12.91      4.19 o
   4  -4  11       10.61       12.35      4.28 o
   5  -4  11        6.50        5.41      4.04 o
  -6  -3  11        4.37        0.36      3.61 o
  -5  -3  11       39.94       39.52      7.67 o
  -4  -3  11       50.55       54.62      7.44 o
  -3  -3  11       73.56       87.57      7.52 o
  -2  -3  11      224.88      217.18      7.21 o
  -1  -3  11       15.54       19.14      3.41 o
   0  -3  11      308.46      312.62      8.56 o
   1  -3  11      122.55      117.77      5.68 o
   2  -3  11       34.12       27.69      4.17 o
   3  -3  11        0.12        0.36      2.65 o
   4  -3  11       81.59       93.51      9.90 o
   5  -3  11        2.41        4.59      3.88 o
  -6  -2  11        3.21       -0.58      2.94 o
  -5  -2  11       25.71       20.05      3.89 o
  -4  -2  11       80.22       94.21      4.98 o
  -3  -2  11      102.63      110.09      5.07 o
  -2  -2  11      141.03      133.45      5.36 o
  -1  -2  11      206.34      209.07      6.38 o
   0  -2  11      214.37      203.95      6.48 o
   1  -2  11       31.37       36.22      3.75 o
   2  -2  11      130.50      147.33      6.27 o
   3  -2  11       63.31       69.55      5.58 o
   4  -2  11      473.38      453.95     17.17 o
  -7  -1  11        4.10        4.53      3.45 o
  -6  -1  11        1.33        0.52      2.48 o
  -5  -1  11       16.10       13.52      3.20 o
  -4  -1  11       21.02       19.77      3.08 o
  -3  -1  11       46.22       53.04      5.19 o
  -2  -1  11      110.65      115.36      6.36 o
  -1  -1  11      232.41      243.74      6.37 o
   0  -1  11      152.29      176.66      5.51 o
   1  -1  11      155.13      159.43      5.62 o
   2  -1  11       74.98       74.78      5.00 o
   3  -1  11     1729.85     1707.11     32.38 o
   4  -1  11      142.42      137.95      7.36 o
  -7   0  11        8.69        7.44      3.11 o
  -6   0  11        0.22        0.55      3.31 o
  -5   0  11        1.02        2.81      2.15 o
  -4   0  11        1.74        2.67      3.13 o
  -3   0  11      120.07      128.37      6.04 o
  -2   0  11       15.59       21.39      3.71 o
  -1   0  11      234.92      237.63      5.97 o
   0   0  11      210.28      212.02      5.73 o
   1   0  11      756.47      785.01     17.55 o
   2   0  11       81.09       82.47      4.82 o
   3   0  11      134.07      131.17      6.34 o
  -7   1  11       17.64       21.50      4.93 o
  -6   1  11        4.47        5.73      2.49 o
  -5   1  11        5.56        6.45      2.01 o
  -4   1  11       89.19       93.01      4.95 o
  -3   1  11       72.18       61.72      2.88 o
  -2   1  11       36.39       48.35      2.53 o
  -1   1  11      123.44      132.67      3.93 o
   0   1  11       95.14       94.83      3.71 o
   1   1  11      189.59      202.64      5.79 o
   2   1  11       54.07       52.61      3.89 o
  -6   2  11       27.31       30.89      2.63 o
  -5   2  11       18.83       15.14      2.17 o
  -4   2  11        2.53        6.05      2.02 o
  -3   2  11        2.12        3.45      1.13 o
  -2   2  11       66.22       68.02      4.03 o
  -1   2  11       20.14       17.27      1.92 o
   0   2  11      199.19      205.30      4.97 o
   1   2  11       27.61       29.58      2.80 o
  -7   3  11        8.87       -1.81      3.32 o
  -6   3  11       66.56       69.95      2.62 o
  -5   3  11       34.69       31.98      1.68 o
  -4   3  11       67.81       72.06      2.49 o
  -3   3  11       51.88       54.62      4.49 o
  -2   3  11       35.09       33.15      1.50 o
  -1   3  11       81.83       84.20      2.46 o
   0   3  11       22.46       18.57      2.99 o
  -7   4  11        3.40       -0.28      4.49 o
  -6   4  11        1.22       -1.30      3.10 o
  -5   4  11       10.40        9.98      0.45 o
  -4   4  11       10.84       10.89      3.68 o
  -3   4  11       14.40       15.24      3.68 o
  -2   4  11        8.33        6.17      3.13 o
  -1   4  11       63.24       66.15      4.49 o
   0   4  11       44.53       44.46      3.68 o
   1   4  11       19.07        9.24      2.57 o
  -7   5  11       11.26       -0.37      3.08 o
  -6   5  11        6.28        8.15      4.07 o
  -5   5  11        0.79        3.70      3.54 o
  -4   5  11       98.28      110.02      9.66 o
  -3   5  11       49.39       57.50      5.37 o
  -2   5  11       29.12       26.39      6.67 o
  -1   5  11       71.41       71.02      4.87 o
   0   5  11      125.32      131.99      7.75 o
   1   5  11       76.82       69.40      5.58 o
  -6   6  11       10.86        6.91      6.83 o
  -5   6  11       12.22        9.99      4.38 o
  -4   6  11        1.96        1.90      3.40 o
  -3   6  11       32.29       37.36      5.09 o
  -2   6  11       90.76       95.49      5.97 o
  -1   6  11       25.02       29.26      3.82 o
   0   6  11       28.99       28.10      3.58 o
   1   6  11       37.08       37.43      3.47 o
   2   6  11        4.15        3.42      1.89 o
  -6   7  11        0.24        3.74      4.26 o
  -5   7  11       44.18       43.43      9.71 o
  -4   7  11        4.67        6.68      4.19 o
  -3   7  11       46.77       59.57      5.77 o
  -2   7  11      120.47      127.01      6.69 o
  -1   7  11        5.18        8.71      4.97 o
   0   7  11        1.45        0.17      2.16 o
   1   7  11       57.03       43.02      3.83 o
   2   7  11        6.74        7.99      2.27 o
  -6   8  11       28.50       26.19     10.14 o
  -5   8  11        7.07        8.72      4.87 o
  -4   8  11       16.88       11.08      4.76 o
  -3   8  11       19.56       21.16      5.02 o
  -2   8  11       31.15       28.69      4.91 o
  -1   8  11       73.38       81.42      5.51 o
   0   8  11        0.85        0.28      2.52 o
   1   8  11        7.08        6.02      2.85 o
   2   8  11       18.49       21.39      2.90 o
  -5   9  11       11.56        8.86      5.27 o
  -4   9  11        6.79       12.19      8.09 o
  -3   9  11        3.07        1.70      5.76 o
  -2   9  11        1.42        4.11      5.95 o
  -1   9  11       80.34       80.23      6.15 o
   0   9  11       20.04       -0.05      6.09 o
   1   9  11        2.58        2.72      2.69 o
   2   9  11       22.91       23.10      3.40 o
  -4  10  11        3.12        4.47      4.85 o
  -3  10  11       41.65       53.53      6.84 o
  -2  10  11       27.74       29.68      5.43 o
  -1  10  11       12.22       -0.36      2.86 o
   0  10  11        7.65       -0.90      2.88 o
   1  10  11        1.06        6.73      3.09 o
  -2  11  11       11.95        9.14      4.90 o
  -1  11  11        1.05       -1.45      5.54 o
   0  11  11        8.93       -0.45      2.80 o
   0 -11  12        0.33       -4.50      4.50 o
   1 -11  12        9.78       12.28      9.35 o
   2 -11  12       96.33      120.56      9.67 o
  -2 -10  12        3.47       -2.40      5.11 o
  -1 -10  12       34.51       51.13      7.31 o
   0 -10  12       32.62       27.91      7.02 o
   1 -10  12        2.03       -5.33      6.97 o
   2 -10  12       17.12       25.42      6.12 o
   3 -10  12        5.27       -0.78      7.65 o
   4 -10  12        1.38        4.62      5.02 o
  -3  -9  12       36.90       55.85      8.13 o
  -2  -9  12       14.05        0.15      5.47 o
  -1  -9  12       17.85        1.81      5.37 o
   0  -9  12       11.14       18.58      5.47 o
   1  -9  12       32.11       36.62      6.36 o
   2  -9  12        0.95       -2.36      3.57 o
   3  -9  12       21.20       26.36      6.03 o
   4  -9  12        8.42       12.60      5.40 o
   5  -9  12       25.35       27.50      6.85 o
  -4  -8  12        2.07        1.58      4.54 o
  -3  -8  12        1.15       -1.19      3.33 o
  -2  -8  12        0.25        0.35      3.61 o
  -1  -8  12       49.87       46.00      6.67 o
   0  -8  12       87.79       92.33      7.40 o
   1  -8  12       24.37       35.06      5.77 o
   2  -8  12        3.14        1.73      6.46 o
   3  -8  12        1.09        3.24      4.19 o
   4  -8  12        3.84        3.58      4.52 o
   5  -8  12       31.41       24.79      6.49 o
  -4  -7  12        1.76       -1.70      3.07 o
  -3  -7  12       18.37        2.05      4.61 o
  -2  -7  12       34.38        0.85      5.49 o
  -1  -7  12        0.42       -0.40      3.40 o
   0  -7  12       37.98       38.16      8.81 o
   1  -7  12       28.40       21.61      5.25 o
   2  -7  12       71.33       75.86      6.73 o
   3  -7  12      110.66      108.38      7.69 o
   4  -7  12       21.36       25.61      5.70 o
   5  -7  12       29.65       30.19      6.33 o
   6  -7  12       37.71       43.70      7.42 o
  -5  -6  12        4.39       -0.79      6.88 o
  -4  -6  12        0.28        1.06      3.53 o
  -3  -6  12        1.46        2.46      3.67 o
  -2  -6  12       58.71       58.01      5.80 o
  -1  -6  12       15.75       17.92      4.50 o
   0  -6  12      104.68       98.43      6.74 o
   1  -6  12      561.28      534.04     18.74 o
   2  -6  12       11.76       10.73      4.56 o
   3  -6  12       96.27       82.61      6.89 o
   4  -6  12        0.65        5.13      5.56 o
   5  -6  12       18.18       24.39      5.81 o
   6  -6  12        3.07        2.05      4.75 o
  -5  -5  12        0.92       -0.05      6.37 o
  -4  -5  12       22.74       -0.10      4.72 o
  -3  -5  12       10.07        4.83      3.98 o
  -2  -5  12       17.63       15.10      3.91 o
  -1  -5  12       65.85       64.89      8.54 o
   0  -5  12       50.44       34.73      4.84 o
   1  -5  12      387.30      366.96     11.05 o
   2  -5  12       62.29       53.71      5.50 o
   3  -5  12       33.87       39.36      8.62 o
   4  -5  12       41.76       44.30      6.13 o
   5  -5  12       10.86       10.51      5.04 o
   6  -5  12        6.47       11.71      5.41 o
  -6  -4  12        4.70        0.19      4.05 o
  -5  -4  12        4.95       -0.01      5.82 o
  -4  -4  12       11.49        6.64      3.68 o
  -3  -4  12       58.08       60.92      5.26 o
  -2  -4  12       41.70       53.00      7.15 o
  -1  -4  12       19.75       13.00      3.70 o
   0  -4  12       68.79       63.30      5.19 o
   1  -4  12       14.52        8.05      6.09 o
   2  -4  12      155.06      169.61      7.56 o
   3  -4  12       33.03       30.12      4.91 o
   4  -4  12        3.52        1.90      3.47 o
   5  -4  12        0.34       -1.87      3.97 o
  -6  -3  12        7.81       -0.41      3.91 o
  -5  -3  12        1.62       -0.12      5.41 o
  -4  -3  12       19.86       31.90      4.10 o
  -3  -3  12       58.60       63.04      7.47 o
  -2  -3  12       96.89      106.73      5.40 o
  -1  -3  12        8.01        8.31      5.02 o
   0  -3  12       45.77       45.33      7.13 o
   1  -3  12       65.92       66.70      5.02 o
   2  -3  12       51.11       55.42      5.00 o
   3  -3  12       25.24       28.00      4.70 o
   4  -3  12      130.18      108.39     10.77 o
   5  -3  12       20.28       22.48      5.22 o
  -6  -2  12       19.95       -0.52      3.96 o
  -5  -2  12        4.45        5.43      2.93 o
  -4  -2  12       10.83       12.36      5.14 o
  -3  -2  12       67.05       75.53      4.47 o
  -2  -2  12      280.53      276.90     10.30 o
  -1  -2  12      162.73      179.16      6.20 o
   0  -2  12        5.48        7.11      2.77 o
   1  -2  12        5.75        9.74      2.97 o
   2  -2  12      287.69      277.25      9.23 o
   3  -2  12      173.68      181.56      7.80 o
   4  -2  12      185.95      183.12      8.45 o
  -6  -1  12       16.02       18.92      3.60 o
  -5  -1  12       13.55       12.57      3.08 o
  -4  -1  12       34.03       38.79      3.61 o
  -3  -1  12       10.86        7.94      4.03 o
  -2  -1  12      184.73      179.41      5.89 o
  -1  -1  12      140.65      153.74      5.37 o
   0  -1  12       45.07       41.65      3.87 o
   1  -1  12      921.44      893.53     17.50 o
   2  -1  12     1147.48     1128.56     22.91 o
   3  -1  12      358.39      384.57     11.06 o
   4  -1  12       70.62       73.63      6.17 o
  -6   0  12        0.26        2.50      3.68 o
  -5   0  12       14.72       15.83      4.35 o
  -4   0  12      105.16       93.02      4.10 o
  -3   0  12        2.89        0.40      2.86 o
  -2   0  12      213.93      221.89      7.87 o
  -1   0  12     1187.02     1226.65     23.91 o
   0   0  12      426.90      428.54      9.50 o
   1   0  12     1255.94     1265.65     22.74 o
   2   0  12       52.65       51.48      4.59 o
   3   0  12      144.25      147.06      6.69 o
  -7   1  12        3.51        3.58      4.18 o
  -6   1  12       12.44       13.82      2.78 o
  -5   1  12       25.27       26.34      2.78 o
  -4   1  12       36.26       38.87      2.73 o
  -3   1  12      215.03      215.24      5.26 o
  -2   1  12       89.73       90.33      3.55 o
  -1   1  12      206.11      219.71      5.64 o
   0   1  12      206.82      197.46      5.60 o
   1   1  12       38.23       38.61      3.43 o
   2   1  12       38.40       39.90      3.83 o
  -6   2  12        2.49        3.43      1.77 o
  -5   2  12        0.98        2.22      2.27 o
  -4   2  12       15.82       15.17      8.12 o
  -3   2  12        4.21        3.52      1.26 o
  -2   2  12       14.06       18.68      1.83 o
  -1   2  12      131.61      139.09      5.50 o
   0   2  12      110.46      112.82      4.00 o
   1   2  12       13.81       14.01      2.64 o
  -6   3  12        4.45       -0.03      3.26 o
  -5   3  12       25.90       28.68      2.33 o
  -4   3  12       15.70       15.65      1.27 o
  -3   3  12       41.29       44.10      3.91 o
  -2   3  12       59.40       55.99      1.97 o
  -1   3  12      136.20      130.94      3.06 o
   0   3  12       16.46       12.98      2.08 o
  -6   4  12        2.76       -0.46      4.70 o
  -5   4  12       12.91       13.54      4.44 o
  -4   4  12        2.94        3.02      3.27 o
  -3   4  12       99.69      100.66      2.56 o
  -2   4  12       18.68       16.25      3.78 o
  -1   4  12        7.92        8.96      3.04 o
   0   4  12       88.24       84.48      4.60 o
  -6   5  12       20.10       22.37      5.23 o
  -5   5  12        0.41       -0.66      2.99 o
  -4   5  12       74.13       83.07      6.36 o
  -3   5  12      148.81      159.18      7.57 o
  -2   5  12        7.20       11.68      3.43 o
  -1   5  12       15.23       16.57      5.61 o
   0   5  12      312.82      270.78      7.71 o
   1   5  12       18.64       23.37      2.99 o
  -6   6  12        0.07        0.63      3.37 o
  -5   6  12        1.95        2.50      3.79 o
  -4   6  12      142.00      169.67     12.54 o
  -3   6  12      143.83      146.13     11.14 o
  -2   6  12      216.07      215.16     11.78 o
  -1   6  12        3.46        3.64      2.75 o
   0   6  12       65.71       66.22      6.94 o
   1   6  12       23.63       21.25      4.96 o
  -6   7  12        2.29        3.21      6.92 o
  -5   7  12       28.71       41.36      6.28 o
  -4   7  12       13.19       15.34      4.92 o
  -3   7  12       29.98       37.79      5.44 o
  -2   7  12       64.24       74.08      5.80 o
  -1   7  12       53.15       59.28      4.98 o
   0   7  12       21.23       26.72      3.41 o
   1   7  12        9.45        7.81      2.50 o
   2   7  12       16.65       13.12      2.59 o
  -5   8  12        0.46       -2.34      4.28 o
  -4   8  12        5.35        5.88      7.29 o
  -3   8  12      185.94      220.64     13.75 o
  -2   8  12       19.36       20.37      7.41 o
  -1   8  12       20.02       21.97      4.14 o
   0   8  12        9.82        8.44      5.05 o
   1   8  12        8.93        8.35      4.86 o
   2   8  12       20.23       24.10      3.10 o
  -4   9  12       16.66       15.54      5.63 o
  -3   9  12       24.08       28.48      5.68 o
  -2   9  12        0.13        2.08      3.52 o
  -1   9  12        8.06       -0.50      2.77 o
   0   9  12       46.32       54.59      4.97 o
   1   9  12      156.05      171.00      7.14 o
   2   9  12       15.75        9.92      4.73 o
  -3  10  12        4.40       11.13      5.22 o
  -2  10  12       28.29       39.72      6.09 o
  -1  10  12       22.92       -0.88      5.20 o
   0  10  12      116.51      122.79      7.18 o
   1  10  12        4.39        2.94      3.17 o
  -1 -10  13        1.52        3.59      4.68 o
   0 -10  13       25.43       34.80      7.30 o
   1 -10  13        5.11        8.75      5.24 o
   2 -10  13        3.73        6.37      5.33 o
   3 -10  13        3.99        6.93      5.50 o
  -2  -9  13       15.37        4.16      9.89 o
  -1  -9  13       12.93        6.88      8.64 o
   0  -9  13        9.89        8.20      5.30 o
   1  -9  13       19.02       23.28      6.03 o
   2  -9  13        0.05       -3.03      6.45 o
   3  -9  13        0.54       -2.14      4.43 o
   4  -9  13       11.66        8.51      9.05 o
  -3  -8  13        5.79       -0.37      4.40 o
  -2  -8  13       17.71       -1.05      8.11 o
  -1  -8  13        6.40        8.13      4.94 o
   0  -8  13       34.66       34.75      6.19 o
   1  -8  13        3.94        3.95      4.67 o
   2  -8  13        1.82        1.74      4.02 o
   3  -8  13        0.07       -2.71      4.02 o
   4  -8  13        1.61        0.20      4.37 o
   5  -8  13        2.26       -0.89      4.76 o
  -4  -7  13       11.42        1.98      5.07 o
  -3  -7  13        8.06        0.87      6.98 o
  -2  -7  13       39.26        0.83      9.28 o
  -1  -7  13        5.00       -1.02      3.49 o
   0  -7  13       72.87       68.07      6.99 o
   1  -7  13       32.50       25.53      8.84 o
   2  -7  13       61.20       56.96      6.73 o
   3  -7  13       12.95       12.16      5.17 o
   4  -7  13        0.26       -4.12      4.12 o
   5  -7  13       12.82       16.39      5.95 o
  -4  -6  13        7.29        0.16      4.25 o
  -3  -6  13        9.25       -0.31      5.91 o
  -2  -6  13       11.59        0.09      4.13 o
  -1  -6  13      181.41      167.30      8.52 o
   0  -6  13       11.28       13.38      4.78 o
   1  -6  13       19.65       10.78      4.58 o
   2  -6  13        5.69        6.57      5.99 o
   3  -6  13       21.26       19.48      5.15 o
   4  -6  13       22.88       26.05      5.87 o
   5  -6  13       23.47       22.73      6.34 o
  -5  -5  13       13.63        1.01      4.71 o
  -4  -5  13        0.20       -0.03      2.40 o
  -3  -5  13       87.60       88.64      6.57 o
  -2  -5  13       17.34       10.67      4.20 o
  -1  -5  13      292.84      286.83     10.19 o
   0  -5  13       66.91       54.53      5.70 o
   1  -5  13        3.96        8.48      4.05 o
   2  -5  13       11.21       14.72      4.46 o
   3  -5  13       39.09       41.31      5.72 o
   4  -5  13       18.02       20.35      5.63 o
   5  -5  13        6.63        8.35      5.40 o
   6  -5  13        5.05       11.76      5.42 o
  -5  -4  13        0.53        0.44      3.59 o
  -4  -4  13        2.24       -0.07      3.44 o
  -3  -4  13       60.20       67.75      5.57 o
  -2  -4  13      103.61       95.13      6.02 o
  -1  -4  13        8.92        5.64      5.32 o
   0  -4  13       54.90       44.15      4.98 o
   1  -4  13        9.57       11.15      3.98 o
   2  -4  13        7.89        7.40      3.68 o
   3  -4  13        0.34        3.44      3.39 o
   4  -4  13        2.50        2.61      3.99 o
   5  -4  13        1.82        7.01      4.91 o
  -6  -3  13       12.34       -0.03      4.00 o
  -5  -3  13        7.22        0.45      3.17 o
  -4  -3  13        5.85        6.67      3.29 o
  -3  -3  13       26.48       26.21      4.09 o
  -2  -3  13      127.12      106.89      8.55 o
  -1  -3  13       58.76       74.99      4.94 o
   0  -3  13       10.69       10.44      3.44 o
   1  -3  13       29.20       19.10      4.10 o
   2  -3  13       19.83       25.72      7.09 o
   3  -3  13       11.36       10.60      4.24 o
   4  -3  13       31.83       37.89      5.98 o
   5  -3  13        4.91        5.24      4.65 o
  -6  -2  13        1.94        0.39      3.36 o
  -5  -2  13        4.28        5.79      4.90 o
  -4  -2  13       20.57       21.07      5.67 o
  -3  -2  13        8.18        4.42      2.88 o
  -2  -2  13        5.27        8.96      2.88 o
  -1  -2  13       25.94       29.56      3.76 o
   0  -2  13       25.50       29.96      3.89 o
   1  -2  13       31.98       35.15      6.77 o
   2  -2  13      457.20      425.92     11.73 o
   3  -2  13        3.05        6.11      2.84 o
   4  -2  13       74.26       76.81      9.62 o
  -6  -1  13        7.91        7.19      3.46 o
  -5  -1  13       10.68        7.08      3.13 o
  -4  -1  13        8.09        9.49      2.88 o
  -3  -1  13       31.54       32.74      5.21 o
  -2  -1  13       19.84       16.36      2.99 o
  -1  -1  13      142.60      141.65      5.60 o
   0  -1  13     1219.70     1230.96     23.38 o
   1  -1  13      589.72      578.11     13.46 o
   2  -1  13      565.19      594.82     14.21 o
   3  -1  13       62.86       61.17      5.60 o
   4  -1  13       15.45       17.54      4.65 o
  -6   0  13        0.59        1.41      3.94 o
  -5   0  13       18.65        9.23      4.91 o
  -4   0  13       10.37        6.66      2.42 o
  -3   0  13      180.77      171.01      7.44 o
  -2   0  13      351.55      362.65      8.45 o
  -1   0  13      535.34      518.68     11.16 o
   0   0  13      190.97      199.72      6.60 o
   1   0  13      272.01      274.56      8.08 o
   2   0  13       27.79       28.10      6.50 o
   3   0  13        2.56        0.06      2.94 o
  -6   1  13       13.26       10.24      2.67 o
  -5   1  13       97.84       93.61      6.06 o
  -4   1  13        4.88        7.10      2.02 o
  -3   1  13      324.69      340.07      7.36 o
  -2   1  13       55.78       57.78      3.20 o
  -1   1  13      118.06       99.87      4.16 o
   0   1  13       50.94       59.17      5.50 o
   1   1  13       21.51       25.36      3.24 o
   2   1  13       78.49       81.30      4.95 o
  -5   2  13       73.62       80.50      3.32 o
  -4   2  13       32.68       40.69      3.65 o
  -3   2  13       74.37       73.53      4.24 o
  -2   2  13       20.71       18.03      2.04 o
  -1   2  13       68.04       66.13      4.64 o
   0   2  13       42.58       40.73      2.96 o
   1   2  13       17.28       22.69      2.97 o
  -5   3  13       32.70       30.41      5.30 o
  -4   3  13        8.27        8.76      1.24 o
  -3   3  13       24.59       26.87      2.22 o
  -2   3  13       66.26       65.10      2.86 o
  -1   3  13        0.71        1.20      1.29 o
   0   3  13       11.96        9.37      2.12 o
  -6   4  13        3.75        9.39      4.56 o
  -5   4  13        5.39        5.41      6.32 o
  -4   4  13        4.65        6.78      3.91 o
  -3   4  13       59.75       63.04      3.72 o
  -2   4  13       12.32       13.16      5.91 o
  -1   4  13        5.09        7.37      3.13 o
  -6   5  13        1.04        4.56      4.37 o
  -5   5  13        5.07        8.91      4.42 o
  -4   5  13       49.57       50.90      5.90 o
  -3   5  13       23.44       28.59      4.83 o
  -2   5  13       32.61       24.41      4.44 o
  -1   5  13       13.57       10.23      3.61 o
   0   5  13      166.72      131.64      5.90 o
  -6   6  13        2.30        1.13      3.85 o
  -5   6  13       30.66       25.19      5.69 o
  -4   6  13       79.06       92.92      7.04 o
  -3   6  13        6.30        8.98      4.22 o
  -2   6  13        7.40        5.21      3.52 o
  -1   6  13       18.40       13.24      6.29 o
   0   6  13       17.51       15.94      3.58 o
   1   6  13        4.02        2.68      2.38 o
  -5   7  13        2.92        5.85      4.68 o
  -4   7  13       17.17       17.94      8.27 o
  -3   7  13        7.05        4.91      6.47 o
  -2   7  13        1.01        1.82      3.23 o
  -1   7  13        3.94        2.86      2.92 o
   0   7  13       11.12       11.76      2.99 o
   1   7  13        7.99       10.34      2.69 o
  -5   8  13        5.45        9.11      5.37 o
  -4   8  13        0.34       -1.85      4.03 o
  -3   8  13        9.50       14.91      4.90 o
  -2   8  13        6.71        8.00      4.07 o
  -1   8  13       14.56        0.23      2.50 o
   0   8  13       18.51       -0.13      3.85 o
   1   8  13       16.77       18.89      3.65 o
  -4   9  13        4.83        6.90      5.01 o
  -3   9  13       10.76       13.23      5.14 o
  -2   9  13        2.48        3.52      3.88 o
  -1   9  13        8.14        1.30      3.17 o
   0   9  13        4.35        0.43      2.60 o
   1   9  13       28.68       34.81      4.43 o
  -2  10  13        3.86        3.20      4.11 o
  -1  10  13       11.47       -1.51      3.55 o
   1 -10  14       13.92       12.91      6.48 o
  -1  -9  14        3.35        5.24      5.53 o
   0  -9  14        4.74        5.11      5.35 o
   1  -9  14        4.92        5.66      8.48 o
   2  -9  14       13.61       15.88      6.03 o
   3  -9  14        2.60        2.63      5.15 o
  -2  -8  14        4.55        1.47      4.39 o
  -1  -8  14        1.21        6.99      4.48 o
   0  -8  14        3.49        3.29      4.77 o
   1  -8  14        4.09        5.24      4.97 o
   2  -8  14       21.04       23.33      6.18 o
   3  -8  14       10.13       -4.95      8.24 o
   4  -8  14        7.03        8.60      5.84 o
  -3  -7  14       14.18        1.05      5.09 o
  -2  -7  14        0.62        0.15      3.34 o
  -1  -7  14        8.10       14.72      4.82 o
   0  -7  14        0.59        4.83      6.35 o
   1  -7  14       42.95       53.86      6.60 o
   2  -7  14       22.76       41.36      6.31 o
   3  -7  14        3.64        7.04      4.74 o
   4  -7  14       14.42       11.40      5.87 o
   5  -7  14        9.97       15.91      6.34 o
  -4  -6  14        6.62       -1.28      6.78 o
  -3  -6  14        2.10        0.89      3.78 o
  -2  -6  14        2.10        1.23      2.85 o
  -1  -6  14       63.86       66.90      9.82 o
   0  -6  14        2.90        1.13      3.45 o
   1  -6  14       20.59       15.24      5.06 o
   2  -6  14        7.73       12.39      4.45 o
   3  -6  14       23.25       28.75      6.01 o
   4  -6  14        1.80        0.42      4.34 o
   5  -6  14        3.41        3.42      4.87 o
  -4  -5  14       10.76        0.27      6.82 o
  -3  -5  14       22.79        0.49      3.06 o
  -2  -5  14       25.04       -0.68      6.83 o
  -1  -5  14      121.63      104.05      6.80 o
   0  -5  14       19.97       17.50      4.68 o
   1  -5  14        3.81        4.38      3.58 o
   2  -5  14        3.19        4.81      3.85 o
   3  -5  14       62.00       65.70      6.99 o
   4  -5  14        7.10       10.91      5.36 o
   5  -5  14       15.34       21.79      6.29 o
  -5  -4  14       42.08       -0.33      5.14 o
  -4  -4  14        1.60        0.34      2.09 o
  -3  -4  14       16.95       14.35      6.20 o
  -2  -4  14        1.50       -1.00      2.94 o
  -1  -4  14       25.15       22.11      4.66 o
   0  -4  14        7.45        2.39      3.53 o
   1  -4  14       84.50       79.96      6.24 o
   2  -4  14        2.33       -0.38      2.80 o
   3  -4  14        1.97        6.26      6.33 o
   4  -4  14       25.29       41.12      6.01 o
   5  -4  14        8.63       13.19      9.11 o
  -5  -3  14       23.82        1.54      4.24 o
  -4  -3  14       14.72        9.80      3.75 o
  -3  -3  14        7.32        8.91      3.25 o
  -2  -3  14       21.11       19.94      3.84 o
  -1  -3  14       46.89       41.21      4.64 o
   0  -3  14       31.22       31.84      4.38 o
   1  -3  14        2.83        4.23      3.30 o
   2  -3  14       16.03       16.37      4.40 o
   3  -3  14        9.30       12.03      4.15 o
   4  -3  14       15.23       11.35      5.07 o
   5  -3  14       12.44       14.82      5.64 o
  -5  -2  14        4.09        3.74      5.34 o
  -4  -2  14       35.36       33.50      4.25 o
  -3  -2  14       24.51       15.81      5.73 o
  -2  -2  14       13.73       13.06      3.27 o
  -1  -2  14       45.78       55.71      6.87 o
   0  -2  14       65.13       53.98      4.78 o
   1  -2  14       51.34       46.58      4.63 o
   2  -2  14        4.16        2.84      4.94 o
   3  -2  14       23.46       20.09      4.65 o
   4  -2  14        0.96        1.38      5.91 o
  -6  -1  14        2.28        1.54      2.84 o
  -5  -1  14        6.08        6.23      2.93 o
  -4  -1  14       33.26       30.15      3.74 o
  -3  -1  14       20.99       26.91      3.56 o
  -2  -1  14      371.17      379.64      9.54 o
  -1  -1  14      113.34      131.42      8.21 o
   0  -1  14      338.96      332.11      9.20 o
   1  -1  14       18.36       20.56      3.84 o
   2  -1  14       37.93       40.66      7.54 o
   3  -1  14       54.17       54.61      5.82 o
   4  -1  14        2.03        1.99      3.39 o
  -6   0  14        9.29        8.54      4.75 o
  -5   0  14       19.01       17.25      5.11 o
  -4   0  14       68.20       67.61      4.18 o
  -3   0  14      172.84      185.04      5.92 o
  -2   0  14      259.08      248.88      7.10 o
  -1   0  14      614.42      590.27     12.54 o
   0   0  14      142.28      141.51      8.08 o
   1   0  14       14.38       17.37      3.44 o
   2   0  14       16.24       21.93      6.22 o
   3   0  14       10.89        8.31      3.88 o
  -6   1  14        1.00        0.56      3.21 o
  -5   1  14       59.55       62.45      5.48 o
  -4   1  14      224.37      234.55      6.34 o
  -3   1  14      277.39      272.94      8.76 o
  -2   1  14       37.75       48.43      4.77 o
  -1   1  14       56.33       51.05      3.60 o
   0   1  14       51.91       56.15      3.84 o
   1   1  14       67.37       60.93      6.58 o
   2   1  14       12.10       13.50      3.49 o
  -5   2  14       38.90       39.16      2.76 o
  -4   2  14       20.64       21.47      3.39 o
  -3   2  14       15.62       15.35      3.22 o
  -2   2  14       22.09       16.34      2.12 o
  -1   2  14      232.59      247.13      6.22 o
   0   2  14       71.87       63.72      5.52 o
   1   2  14       72.32       68.65      4.21 o
  -4   3  14        8.58        7.17      2.11 o
  -3   3  14       11.74       13.74      1.53 o
  -2   3  14       32.51       33.49      2.13 o
  -1   3  14       65.49       66.68      3.04 o
   0   3  14       27.47       21.87      2.71 o
  -6   4  14        5.90        9.03      5.04 o
  -5   4  14        0.95        0.29      4.06 o
  -4   4  14        9.06       10.18      4.62 o
  -3   4  14       49.77       51.41      5.75 o
  -2   4  14       30.36       33.09      4.98 o
  -5   5  14       13.70       13.83      8.85 o
  -4   5  14       28.72       26.99      5.59 o
  -3   5  14       40.10       38.87      5.60 o
  -2   5  14       73.58       77.39      9.06 o
  -1   5  14       52.20       47.74      5.07 o
  -5   6  14        8.68       13.12      5.56 o
  -4   6  14       26.76       29.15      5.68 o
  -3   6  14       18.24       17.64      4.92 o
  -2   6  14      126.60      123.11      7.25 o
  -1   6  14        2.24        3.51      3.17 o
   0   6  14        0.24       -0.24      2.37 o
  -5   7  14        0.35        3.77      4.70 o
  -4   7  14        0.20        4.86      4.53 o
  -3   7  14       20.00       19.09      5.15 o
  -2   7  14        7.17        4.43      3.74 o
  -1   7  14       10.16        9.73      3.82 o
   0   7  14       17.64       -1.53      5.97 o
   1   7  14       11.68       10.66      3.11 o
  -4   8  14        5.30        6.34      5.04 o
  -3   8  14       19.04       21.93      5.54 o
  -2   8  14       13.90       19.05      4.96 o
  -1   8  14       13.03       -0.27      2.61 o
   0   8  14        5.44        0.27      2.42 o
   1   8  14        4.37       -1.05      2.82 o
  -3   9  14        1.30        5.56      7.59 o
  -2   9  14        4.70        7.40      4.47 o
  -1   9  14       70.28       73.21      6.49 o
   0   9  14        6.49        0.59      2.74 o
   0  -9  15        4.00        8.17      5.90 o
   1  -9  15        1.26       -2.50      4.86 o
   2  -9  15        4.91        4.98      5.78 o
  -2  -8  15        7.15        3.66      4.52 o
  -1  -8  15       14.27       12.40      5.79 o
   0  -8  15        0.32       -0.90      3.72 o
   1  -8  15        8.03        8.41      5.42 o
   2  -8  15        8.54       11.89      5.94 o
   3  -8  15        2.77       -0.29      5.13 o
  -3  -7  15        8.98        0.25      5.05 o
  -2  -7  15       18.99       22.51      5.79 o
  -1  -7  15        5.31        2.92      4.19 o
   0  -7  15        6.61        8.81      5.02 o
   1  -7  15        1.10        5.41      4.51 o
   2  -7  15        5.61        5.05      4.44 o
   3  -7  15        5.55        7.81      5.40 o
   4  -7  15        6.81        7.16      8.87 o
  -3  -6  15       21.02        0.98      4.82 o
  -2  -6  15        3.87        3.59      4.07 o
  -1  -6  15        7.22        7.71      4.47 o
   0  -6  15        3.63        5.40      4.49 o
   1  -6  15        1.12        0.09      4.07 o
   2  -6  15        3.87        0.62      3.51 o
   3  -6  15        6.76        3.72      6.29 o
   4  -6  15        3.58        8.36      5.33 o
  -4  -5  15        0.59        0.19      3.47 o
  -3  -5  15       43.34       47.67      5.94 o
  -2  -5  15        0.95       -2.84      2.84 o
  -1  -5  15       10.92       11.36      4.34 o
   0  -5  15        1.98        0.83      2.89 o
   1  -5  15       35.83       46.80      5.44 o
   2  -5  15        0.09       -2.56      5.45 o
   3  -5  15        4.50        4.15      4.39 o
   4  -5  15        1.79        3.83      6.70 o
   5  -5  15        7.00        9.90      5.60 o
  -4  -4  15       35.66        0.85      7.31 o
  -3  -4  15        3.40       -0.01      2.80 o
  -2  -4  15        2.60        1.28      3.55 o
  -1  -4  15       46.12       45.86      5.26 o
   0  -4  15       40.42       52.98      5.54 o
   1  -4  15        0.48        0.97      3.06 o
   2  -4  15        0.49        2.60      3.45 o
   3  -4  15       12.77       16.66      4.86 o
   4  -4  15        3.83        4.87      4.44 o
   5  -4  15       10.09        3.03      9.31 o
  -5  -3  15        5.29        0.05      2.80 o
  -4  -3  15        3.87       -0.10      2.59 o
  -3  -3  15        9.49        8.76      3.48 o
  -2  -3  15       32.78       39.39      4.44 o
  -1  -3  15       33.19       30.43      4.46 o
   0  -3  15       21.83       19.37      4.26 o
   1  -3  15       30.65       27.11      8.12 o
   2  -3  15       42.49       53.82      5.93 o
   3  -3  15       16.48       23.97      7.47 o
   4  -3  15       38.30       51.52      6.81 o
   5  -3  15       11.67       14.84      5.92 o
  -5  -2  15        0.74        3.98      3.24 o
  -4  -2  15       20.85       16.56      3.96 o
  -3  -2  15        5.94        4.06      2.87 o
  -2  -2  15        9.80        7.81      3.12 o
  -1  -2  15       11.38        9.68      3.51 o
   0  -2  15        7.63        8.89      3.37 o
   1  -2  15       28.12       34.26      4.77 o
   2  -2  15       27.37       37.20      4.98 o
   3  -2  15       19.34       25.15      5.13 o
   4  -2  15        5.75        2.73      6.42 o
  -5  -1  15       13.76       17.14      3.82 o
  -4  -1  15        0.45        0.67      2.13 o
  -3  -1  15        0.82        2.32      2.43 o
  -2  -1  15      207.83      203.84      9.71 o
  -1  -1  15       13.79       12.93      3.30 o
   0  -1  15       27.05       25.72      3.98 o
   1  -1  15       41.26       41.84      4.78 o
   2  -1  15       60.55       54.43      5.53 o
   3  -1  15       31.45       36.60      5.33 o
   4  -1  15        5.42        6.52      4.10 o
  -5   0  15       26.26       21.50      5.54 o
  -4   0  15      143.73      147.76      5.77 o
  -3   0  15       50.36       52.24      3.85 o
  -2   0  15      214.69      229.55      9.47 o
  -1   0  15        5.72        7.56      2.59 o
   0   0  15       61.59       67.79      4.45 o
   1   0  15        4.82        5.18      2.91 o
   2   0  15        8.40       11.03      3.61 o
   3   0  15       44.53       54.43      5.39 o
  -5   1  15       85.30       94.51      6.47 o
  -4   1  15       31.90       32.25      3.08 o
  -3   1  15        9.91       22.37      4.04 o
  -2   1  15       37.29       44.85      3.32 o
  -1   1  15       69.43       75.51      6.14 o
   0   1  15       11.78        8.73      2.81 o
   1   1  15       11.16       12.78      4.93 o
   2   1  15       51.56       55.88      5.01 o
  -4   2  15        1.90        3.10      2.66 o
  -3   2  15       25.17       30.55      2.52 o
  -2   2  15       10.77       11.83      2.16 o
  -1   2  15       12.83       14.78      2.57 o
   0   2  15        2.25       -0.42      2.04 o
   1   2  15       34.28       37.38      3.77 o
  -3   3  15        9.97        9.56      1.73 o
  -2   3  15        3.15        3.75      1.49 o
  -1   3  15       13.96       14.12      3.40 o
  -5   4  15        0.49        2.98      3.60 o
  -4   4  15        8.23        9.47      4.63 o
  -3   4  15        3.60        1.38      3.96 o
  -5   5  15       36.53       37.73      7.04 o
  -4   5  15       27.22       34.96      6.28 o
  -3   5  15       20.30       16.50      5.13 o
  -2   5  15       63.48       83.48      6.84 o
  -1   5  15       24.34       40.56      5.17 o
  -4   6  15       32.26       42.07      6.84 o
  -3   6  15       11.56       14.62      5.03 o
  -2   6  15        8.95       11.47      7.42 o
  -1   6  15        6.81        7.59      3.81 o
   0   6  15       12.43       -0.81      2.56 o
  -4   7  15        5.25        8.17      5.23 o
  -3   7  15        6.74        6.82      4.74 o
  -2   7  15        3.90        4.35      4.06 o
  -1   7  15        2.14       -1.10      4.95 o
   0   7  15        2.01       -1.16      2.54 o
  -3   8  15        6.80       11.13      8.23 o
  -2   8  15        3.13        2.78      3.92 o
  -1   8  15        3.25       -2.07      3.50 o
   0   8  15        5.05       -0.33      2.58 o
   0  -8  16        1.83        3.68      4.96 o
   1  -8  16        1.07       -1.15      7.88 o
   2  -8  16        2.63        3.66      5.47 o
  -2  -7  16        3.85        4.40      4.45 o
  -1  -7  16        1.12       -1.18      3.64 o
   0  -7  16        4.34        1.31      7.12 o
   1  -7  16       15.25       17.20      6.11 o
   2  -7  16        2.03        0.73      4.00 o
   3  -7  16        3.39        9.32      9.23 o
  -3  -6  16       23.78        6.77      8.45 o
  -2  -6  16        1.59        1.81      5.94 o
  -1  -6  16        3.74        2.56      6.57 o
   0  -6  16        1.38        1.26      4.37 o
   1  -6  16        0.88        2.90      4.47 o
   2  -6  16        3.04        6.28      7.09 o
   3  -6  16       11.47       13.57      5.46 o
   4  -6  16        8.57        9.09      6.24 o
  -3  -5  16       21.07       16.17      4.82 o
  -2  -5  16        6.91        8.71      4.30 o
  -1  -5  16        8.74       13.49      4.43 o
   0  -5  16       10.20       15.71      4.92 o
   1  -5  16        1.20       -0.79      4.65 o
   2  -5  16       12.72       15.71      4.97 o
   3  -5  16        1.39       -1.38      4.06 o
   4  -5  16        2.31       10.64      5.29 o
  -4  -4  16        0.11       -0.38      2.95 o
  -3  -4  16       16.21       10.66      4.36 o
  -2  -4  16       50.74       52.24      5.81 o
  -1  -4  16        1.89       -2.57      2.94 o
   0  -4  16        1.36        2.37      3.15 o
   1  -4  16        1.93        6.42      3.72 o
   2  -4  16        3.23        2.85      5.25 o
   3  -4  16       10.87       15.21      5.16 o
   4  -4  16        3.30        3.79      4.53 o
  -4  -3  16        0.28        0.91      4.94 o
  -3  -3  16      101.55       92.24      9.71 o
  -2  -3  16       24.95       18.23      4.40 o
  -1  -3  16        7.23       12.38      3.68 o
   0  -3  16       52.43       63.46      5.91 o
   1  -3  16        7.05       12.82      3.93 o
   2  -3  16        3.35        2.40      4.44 o
   3  -3  16       24.24       33.44      9.38 o
   4  -3  16        2.76        7.06      4.80 o
  -4  -2  16       13.65       10.25      3.96 o
  -3  -2  16        3.05        0.36      2.59 o
  -2  -2  16        1.27        0.72      2.59 o
  -1  -2  16       12.94       18.36      3.89 o
   0  -2  16       19.00       19.53      4.03 o
   1  -2  16       48.44       45.34      8.51 o
   2  -2  16        2.72       -0.09      3.42 o
   3  -2  16        1.68        1.52      3.99 o
   4  -2  16        9.07        5.91      4.95 o
  -5  -1  16        3.71        7.36      3.31 o
  -4  -1  16       75.29       69.41      5.06 o
  -3  -1  16        3.28        2.03      2.90 o
  -2  -1  16       11.46        9.05      3.26 o
  -1  -1  16       33.35       29.56      6.52 o
   0  -1  16        5.05        6.32      3.15 o
   1  -1  16       36.33       39.29      7.79 o
   2  -1  16        3.74        5.33      3.53 o
   3  -1  16        1.91        3.44      3.42 o
  -5   0  16        6.18        2.89      4.32 o
  -4   0  16       50.09       53.85      6.17 o
  -3   0  16       65.92       67.78      4.47 o
  -2   0  16        0.33       -1.34      2.08 o
  -1   0  16        0.03       -1.32      1.83 o
   0   0  16        0.42       -1.33      1.86 o
   1   0  16        2.80        0.44      4.18 o
   2   0  16       12.90       11.92      3.98 o
   3   0  16        9.02       -0.06      3.98 o
  -4   1  16       15.36       16.73      2.90 o
  -3   1  16        3.97        5.38      2.33 o
  -2   1  16       58.14       55.00      5.76 o
  -1   1  16       10.48        9.33      2.80 o
   0   1  16       23.78       18.57      5.66 o
   1   1  16        4.88        3.34      2.86 o
   2   1  16       22.11       22.47      4.30 o
  -3   2  16       59.55       49.41      3.18 o
  -2   2  16       47.19       53.45      5.04 o
  -1   2  16        3.68        6.31      2.22 o
   0   2  16       23.10       27.02      3.38 o
   1   2  16       25.85       27.42      3.72 o
  -2   3  16       30.86       32.90      3.78 o
  -1   3  16        9.52        6.53      3.60 o
  -4   5  16        0.88       -2.05      4.33 o
  -3   5  16        1.92        5.07      4.51 o
  -4   6  16        7.27        8.88      5.58 o
  -3   6  16        0.06        1.26      3.89 o
  -2   6  16        0.93       -4.26      4.26 o
  -1   6  16        0.85        1.08      3.43 o
  -3   7  16        6.72       10.81      8.53 o
  -2   7  16        5.58        7.35      4.77 o
  -1   7  16        3.16        3.28      4.02 o
   0  -7  17        4.95        3.12      4.90 o
   1  -7  17       13.16       14.84      5.96 o
   2  -7  17        1.94        1.84      4.49 o
  -2  -6  17        1.86       -1.74      3.48 o
  -1  -6  17        6.64       10.94      4.77 o
   0  -6  17        6.89        9.73      4.94 o
   1  -6  17        4.77        9.54      8.51 o
   2  -6  17        5.56        9.14      5.19 o
   3  -6  17        2.65        2.00      4.71 o
  -2  -5  17        1.68       -0.55      3.32 o
  -1  -5  17        6.96        7.62      6.56 o
   0  -5  17        2.11        6.98      4.19 o
   1  -5  17        1.02        2.89      3.82 o
   2  -5  17       22.47       25.18      5.80 o
   3  -5  17        1.24       -0.49      6.66 o
  -3  -4  17        1.98        3.19      3.55 o
  -2  -4  17        2.56        0.89      2.60 o
  -1  -4  17        2.14       -0.01      2.54 o
   0  -4  17        0.02        0.93      3.13 o
   1  -4  17        0.61       -3.82      5.48 o
   2  -4  17       18.99       21.85      4.93 o
   3  -4  17       12.61       22.71      6.16 o
   4  -4  17       18.70       20.34      9.66 o
  -3  -3  17       13.52       14.46      4.30 o
  -2  -3  17        3.66        4.28      3.26 o
  -1  -3  17       10.75       12.28      5.56 o
   0  -3  17        5.67       -0.08      2.29 o
   1  -3  17       24.99       33.50      5.43 o
   2  -3  17        1.00        2.74      5.47 o
   3  -3  17        9.81       18.14      5.43 o
   4  -3  17       50.93       58.93      8.24 o
  -4  -2  17        2.64        1.95      3.32 o
  -3  -2  17        2.82       -1.09      2.19 o
  -2  -2  17        7.52        9.69      3.34 o
  -1  -2  17       28.06       33.43      4.63 o
   0  -2  17        3.20        9.04      5.04 o
   1  -2  17       12.30       -0.18      2.69 o
   2  -2  17       20.25       21.95      5.04 o
   3  -2  17       14.50       10.05      7.89 o
   4  -2  17        6.15        8.02      5.29 o
  -4  -1  17        3.03        5.03      4.91 o
  -3  -1  17        0.75        1.22      4.12 o
  -2  -1  17        5.48        7.98      3.27 o
  -1  -1  17        7.08        6.15      3.30 o
   0  -1  17        5.24        9.28      5.27 o
   1  -1  17       15.91       20.11      3.92 o
   2  -1  17        1.81       -0.15      3.45 o
   3  -1  17        4.25        4.72      4.45 o
  -4   0  17       23.48       19.15      5.69 o
  -3   0  17        4.50        1.75      4.41 o
  -2   0  17        2.52        4.12      2.72 o
  -1   0  17        8.08        8.17      3.09 o
   0   0  17       11.74        6.27      5.24 o
   1   0  17       15.87       21.14      4.22 o
   2   0  17        2.07        0.19      3.12 o
   3   0  17        0.05        0.03      2.92 o
  -4   1  17       11.92       13.44      2.90 o
  -3   1  17       13.15       14.86      2.94 o
  -2   1  17        1.94        1.72      2.22 o
  -1   1  17        3.16        2.08      3.68 o
   0   1  17        0.16        1.18      2.37 o
   1   1  17       26.45       20.26      3.94 o
  -3   2  17        5.70        5.43      3.25 o
  -2   2  17       25.21       26.53      3.14 o
  -1   2  17        2.28        3.35      2.24 o
   0   2  17        3.35        3.29      2.61 o
   1   2  17        1.11        1.50      2.59 o
  -2   3  17        7.46        7.38      2.13 o
  -1   3  17       37.42       37.69      3.24 o
   0  -6  18        3.78        3.14      4.62 o
   1  -6  18        1.75       -3.33      4.45 o
  -1  -5  18        9.76       10.94      4.52 o
   0  -5  18        0.34       -3.61      3.61 o
   1  -5  18        1.29        4.06      4.27 o
   2  -5  18       14.40       14.35      7.83 o
  -2  -4  18       11.62       13.45      4.16 o
  -1  -4  18        4.25        4.37      5.47 o
   0  -4  18        4.40       -0.05      4.12 o
   1  -4  18        8.55       17.11      4.82 o
   2  -4  18        4.82        7.94      4.82 o
   3  -4  18        9.81        5.16      8.79 o
  -3  -3  18       10.60       11.72      4.19 o
  -2  -3  18       10.24       13.99      4.04 o
  -1  -3  18        2.43        0.94      3.06 o
   0  -3  18        3.11       -0.18      2.62 o
   1  -3  18        5.93       -0.20      4.73 o
   2  -3  18       10.28       19.94      5.38 o
   3  -3  18       11.93       19.71      5.70 o
  -3  -2  18       11.08       13.32      6.36 o
  -2  -2  18        2.32        0.86      4.72 o
  -1  -2  18       14.66        0.10      2.32 o
   0  -2  18       10.76        0.08      2.29 o
   1  -2  18        3.09        0.15      2.34 o
   2  -2  18        6.58        0.20      6.63 o
   3  -2  18       34.51       39.19      6.71 o
  -3  -1  18        5.70        7.77      3.68 o
  -2  -1  18        1.72        3.80      4.31 o
  -1  -1  18        5.85        7.92      3.18 o
   0  -1  18        8.83        0.06      2.19 o
   1  -1  18       29.40        0.04      2.54 o
   2  -1  18        3.88       -0.16      6.47 o
   3  -1  18        8.94        0.02      7.67 o
  -3   0  18        3.04        1.44      2.80 o
  -2   0  18       16.47       16.17      5.59 o
  -1   0  18       29.61       36.71      4.52 o
   0   0  18        9.47       12.83      3.44 o
   1   0  18        0.08        0.01      3.31 o
   2   0  18        1.69       -0.13      3.74 o
  -3   1  18        9.57        6.83      4.27 o
  -2   1  18       29.78       31.93      3.86 o
  -1   1  18        5.51        3.85      2.86 o
   0   1  18       14.01       12.47      3.60 o
   1   1  18       21.27        0.07      2.41 o
   2   1  18       97.80       99.83      7.22 o
  -2   2  18        0.69        3.86      3.50 o
  -1   2  18        0.35        2.94      3.66 o
   0   2  18       56.44       58.82      7.42 o
  -1   3  18        3.57        1.94      2.28 o
   0  -4  19        5.84        0.20      3.30 o
   1  -4  19        4.18        0.11      3.56 o
  -1  -3  19       21.11       -0.01      4.74 o
   0  -3  19       43.64       64.84      6.97 o
   1  -3  19        2.62        0.05      3.06 o
   2  -3  19       31.09       -0.23      5.97 o
  -2  -2  19        8.89        9.33      3.86 o
  -1  -2  19        2.10        0.15      2.82 o
   0  -2  19       11.26       -0.08      4.59 o
   1  -2  19        2.63       -0.25      3.09 o
   2  -2  19        0.13        0.38      3.89 o
  -2  -1  19       11.79       17.60      4.24 o
  -1  -1  19       40.09       40.63      5.39 o
   0  -1  19       14.08        0.12      2.27 o
   1  -1  19       15.24       -0.15      6.02 o
   2  -1  19        2.00       -0.03      4.03 o
  -2   0  19        5.55        2.07      3.40 o
  -1   0  19        1.67        3.20      3.24 o
   0   0  19        2.87       -0.04      2.53 o
   1   0  19       10.72        0.05      6.71 o
   2   0  19        5.30        0.12      6.30 o
  -2   1  19        0.95        0.80      3.34 o
  -1   1  19        6.61        7.65      5.10 o
   0   1  19       73.84       90.01      9.05 o
   1   1  19      102.63      120.01     10.86 o
  -2   2  19        9.27        7.35      2.79 o
  -1   2  19       24.41       29.32      4.01 o
   0   2  19       60.64       67.47      5.23 o
 
